# Supplementary material for: Defective dystrophic thymus determines degenerative changes in skeletal muscle
Source: Nat Commun. 2021 Apr 8;12:2099. doi: 10.1038/s41467-021-22305-x (PMC8032677; doi:10.1038/s41467-021-22305-x)
Supplement: Supplementary file 4 — Source Data [file 41467_2021_22305_MOESM4_ESM.xlsx]

## Sheet: Figure 1
FIGURE 1B	actin
	cytokeratin 14/16
FIGURE 1C	% of fluorescence
	Ck5 C5Bl	CK5 mdx	Ck8 C5Bl	CK8 mdx
mouse 1	2	3.12122	26.41	14.8886
	1.92338	3.08241	23.5118	12.7591
	1.98726	2.08932	22.765	12.357
	3.09277	3.2451	20.8379	15.8678
	4.091	2.45642	19.9983	17.0098
	2.87766	4.21263	23.7749	18.8478
	1.9873	1.87362	17	19.9877
	1.74355	1.00288	14.0084	19.9387
	0.99992	3.00874	16.9873	11.9747
	0.982773	3.1	18.9984	20
	1.44453	1.9881	21.6552	19.9999
	1.89378	2.67663	18.9277	12.2785
mouse 2	1.97943	1.97673	16.7327	17.9375
	2.09078	1.99982	16.2226	13
	1.01764	2.98523	15.884	14.9873
	1.34439	1.00824	21	19.4958
	1.18399	4.32313	15.8287	13
	1.1	2.98877	15	19.3748
	2.31424	2.88791	22.8888	15
	2.98882	1.08241	20.1727	16.9838
	3.0093	1.08932	14.9277	21.9873
	3.1111	1.2451	14.9278	21.8378
	3.25555	1.45642	23.9989	18.1111
	3.9999	1.98218	18.0001	20.9273
mouse 3	1.00288	3.76578	19.3546	16.9277
	2.9879	4.94535	14.1	18.0099
	2.95554	4.00189	16.0009	14.1209
	0.976995	2.98479	15.8828	20.9863
	1.46575	3	24.3747	20
	1.56646	2.56489	17.1	19.9877
	3.84755	3.33049	20.9281	11.984
	1.21384	1.98478	17.9999	12.8462
	3.32411	3.11111	22.9377	15.9777
	2.4404	1.22331	15.9287	19.0001
	2	2.54752	16.1002	18.2233
	2.99838	1.97	14.9277	10.9977
mouse 4	3.83874	0.7362	16.8277	19.9987
	2.97885	1.91831	17.9928	20.9782
	2.87669	1.55545	18.8238	19
	2.00001	1.83785	20.102	17.8774
	3.99799	1.6589	21.9536	18.0002
	3.89408	1.29049	25.4465	19
	2.84795	3.97682	19.3846	17.9388
	3.96887	2.56467	18.0983	16
	2.00039	2.98767	23.8364	15.9777
	1.99992	2.98769	16.0384	18.001
	2.22223	3.45333	14.3467	19.9973
	1.56477	1.89838	17.9997	16.9377
mouse 5	4.98886	1.92783	22.976	15.2735
	3.65778	0.99872	26.3577	13.4858
	1.55546	2.62552	19.1	13.4985
	2.99859	2.00001	21.5365	17.8467
	3	2.97278	16.0987	16.9878
	3.87677	2.55637	16.0187	16
	2.56456	2.98833	17.8378	19.9278
	3.98932	2.73564	14.9487	20
	1.98893	1.99999	15.9672	18.9277
	1	2.12683	19	13.684
	0.999288	4.55556	20.3838	17.8368
	1.98399	4.30289	20.8818	19.0009
mouse 6	2.888	2.8968	19.9288	17.9879
	1.10001	1.87759	23.029	15.8658
	1.56478	2.98896	19.0287	16.8764
	1.98894	2.09885	20.9279	17.0887
	1.78677	2.98848	23.9278	15
	1.58696	2.43545	21.9378	16.9864
	0.554663	4	18.3736	16.8267
	1.33334	3.09888	15	19.0003
	0.76774	1.98373	15.0233	18.9878
	0.9999	2.98466	14.9283	16.9772
	0.657773	4.1	15.0388	19.9772
	0.55566	3.099	20.0289	17.9877
FIGURE 1F
		Grouped data				Data per single mouse
		GHRELIN-R % of fluorescence				Ghrelin-R
		Ghrelin-R C57Bl	Ghrelin-R mdx				C57Bl 1	C57Bl 2	C57Bl 3	C57Bl 4	C57Bl 5	C57Bl 6
		6.16512	5.20472			section 1	6.16512	5.93344	5.59757	5.84175	5.48299	5.3293
		5.93344	5.14487			section 2	4.6452	5.12409	5.02155	5.18612	4.79764	4.70774
		5.84175	4.80053			section 3	3.9398	4.56867	4.36777	4.18727	4.23288	3.95548
		5.59757	4.78843			section 4	3.9387	4.53949	4.24221	3.96693	4.23035	3.95102
		5.48299	4.69118			section 5	3.84996	3.88808	3.84683	3.84358	3.81853	3.81037
		5.3293	4.60181			section 6	3.56955	3.65677	3.69411	3.60787	3.72869	3.80952
		5.18612	4.4597			section 7	3.52033	3.46051	3.43129	3.60117	3.3323	3.30506
		5.12409	4.44905			section 8	2.97043	3.17023	2.87166	2.83928	3.24978	2.71487
		5.02155	4.22187			section 9	2.92542	3.03723	2.84884	2.76117	3.23927	2.69003
		4.79764	4.20666			section 10	2.49269	2.42244	2.6081	2.65398	2.67447	2.67187
		4.70774	4.00102			section 11	2.23182	2.30412	2.35419	2.17824	2.12194	2.03315
		4.6452	3.81393			section 12	1.43831	1.77118	1.79021	1.89143	1.97256	1.99547
		4.56867	3.7131
		4.53949	3.58877			Data per single mouse
		4.36777	3.57091			Ghrelin-R
		4.24221	3.54073				Mdx 1	Mdx 2	Mdx 3	Mdx 4	Mdx 5	Mdx 6
		4.23288	3.37114			section 1	5.20472	5.14487	4.80053	4.78843	4.69118	4.60181
		4.23035	3.28437			section 2	3.81393	4.00102	4.22187	4.20666	4.44905	4.4597
		4.18727	3.20977			section 3	3.58877	3.7131	3.57091	3.54073	3.37114	3.28437
		3.96693	3.2078			section 4	3.19115	3.01245	2.94777	2.88462	3.2078	3.20977
		3.95548	3.19115			section 5	2.69782	2.72535	2.78406	2.88245	2.85028	2.79646
		3.95102	3.01245			section 6	2.13862	2.46514	2.51299	2.29762	2.59283	2.69169
		3.9398	2.94777			section 7	2.0629	2.32746	2.48917	2.17373	2.57728	2.618
		3.9387	2.88462			section 8	1.85974	1.8255	1.77858	1.67585	1.6178	1.60159
		3.88808	2.88245			section 9	1.0954	1.10234	1.27733	1.33267	1.09325	1.00719
		3.84996	2.85028
		3.84683	2.79646
		3.84358	2.78406
		3.81853	2.72535
		3.81037	2.69782
		3.80952	2.69169
		3.72869	2.618
		3.69411	2.59283
		3.65677	2.57728
		3.60787	2.51299
		3.60117	2.48917
		3.56955	2.46514
		3.52033	2.32746
		3.46051	2.29762
		3.43129	2.17373
		3.3323	2.13862
		3.30506	2.0629
		3.24978	1.85974
		3.23927	1.8255
		3.17023	1.77858
		3.03723	1.67585
		2.97043	1.6178
		2.92542	1.60159
		2.87166	1.33267
		2.84884	1.27733
		2.83928	1.10234
		2.76117	1.0954
		2.71487	1.09325
		2.69003	1.00719
		2.67447
		2.67187
		2.65398
		2.6081
		2.49269
		2.42244
		2.35419
		2.30412
		2.23182
		2.17824
		2.12194
		2.03315
		1.99547
		1.97256
		1.89143
		1.79021
		1.77118
		1.43831

## Sheet: Figure 2
FIGURE 2B
	Thymic populations
		DN	DN	DP	DP	CD4 SP	CD4 SP	CD8 SP	CD8 SP
		C57Bl	MDX	C57Bl	MDX	C57Bl	MDX	C57Bl	MDX
	MOUSE 1	2.83	3.22	87	88	4.36	3.59	1.93	1.58
	MOUSE 2	2.16	2.74	85	86.7	5.94	5.01	1.46	2.05
	MOUSE 3	2.75	3.28	85.2	80.5	4.92	8.07	2.46	1.64
	MOUSE 4	2.87	5.84	85.5	76.9	5.4	6.84	1.92	1.38
	MOUSE 5	2.36	5.08	86.2	79.1	5.22	6.26	2.24	1.51
	MOUSE 6		10.8		67.9		7.31		1.97
	MOUSE 7		7.15		79.4		5.02		0.76
FIGURE 2C
	DN stages
		DN1	DN1	DN2	DN2	DN3	DN3	DN4	DN4
		C57Bl	MDX	C57Bl	MDX	C57Bl	MDX	C57Bl	MDX
	MOUSE 1	13.7	21.6	2.25	2.52	40.9	45.9	43.1	29.9
	MOUSE 2	16.7	13.6	2	4.29	45.3	41.4	35.9	40.7
	MOUSE 3	13.7	15.8	1.42	1.72	38.2	15.2	46.7	67.3
	MOUSE 4	21.5	5.98	2.92	0.44	41.6	4.93	34	88.6
	MOUSE 5	16.7	23.8	2.45	1.53	40.6	9.02	40.2	65.7
	MOUSE 6		8.72		0.44		2.66		88.2
	MOUSE 7		4.31		0.3		3.02		92.4
FIGURE 2D
		TCR-beta+CD69+
			C57Bl	MDX
		MOUSE 1	1.91	2.62
		MOUSE 2	2.94	7.27
		MOUSE 3	2.06	6.2
		MOUSE 4	2.55	6.08
		MOUSE 5	2.36	4.28
		MOUSE 6		3.89
		MOUSE 7		1.91
Figure 2E
		Tregs
			C57Bl	MDX
		MOUSE 1	1.44	1.86
		MOUSE 2	2.26	4.01
		MOUSE 3	1.49	2.17
		MOUSE 4	2.16	2.62
		MOUSE 5	2.04	3.67
		MOUSE 6		4.21
		MOUSE 7		2.43
FIGURE 2F	actin
	nf-kb
	STAT-1
	p-STAT1
	STAT-3
	pSTAT-3
	actin/IKKi
	IKKi
FIGURE 2G		P62
			C57Bl thymus	MDX thymus
		MOUSE 1	0.000629023	0.00111538
		MOUSE 2	0.00105208	0.00103262
		MOUSE 3	0.00124114	0.000550751
		MOUSE 4	0.00111538
		MOUSE 5	0.00103262
		MOUSE 6	0.000550751
FIGURE 2H	actin
	p62
	ATG7
	LC3-I LC3-II

## Sheet: Figure 3
FIGURE 3B	vinculin					AIRE					SIRT-1							ACTIN
FIGURE 3D				AIRE						FEZF2
					cTEC C57Bl	cTEC mdx	mTEC C57Bl	mTEC mdx			cTEC C57Bl	cTEC mdx	mTEC C57Bl	mTEC mdx
				Mice 1-4	2.80037e-05	2.48848e-05	0.000379896	4.77057e-05		Mice 1-4	1.51882e-05	1.56e-05	0.000183	2.89e-05
					2.58533e-05	4.64514e-05	0.000180676	9.94947e-05			6.2041e-06	1.21e-05	0.000442	3.17e-05
				Mice 5-8	0.0001013	0.0002722	0.0001994	0.0001538		Mice 5-8	8.905e-05	7.93e-05	0.000229	0.000176
					7.185e-05	0.0002056	0.0005502	9.75e-05			7.547e-05	2.52e-05	0.000455	0.000105
FIGURE 3E				RANK						CD40
					cTEC C57Bl	cTEC mdx	mTEC C57Bl	mTEC mdx			cTEC C57Bl	cTEC mdx	mTEC C57Bl	mTEC mdx
				Mice 1-4	1.2836e-05	1.1994e-05	1.4804e-05	1.6537e-05		Mice 1-4	0.00013674	0.0002665	0.00021143	0.0003951
					7.0581e-06	2.416e-06	1.6898e-05	3.0793e-05			0.00010966	0.00031028	0.00042831	0.00024886
				Mice 5-8	1.50581e-05	2.6091e-06	1.3661e-05	5.0576e-06		Mice 5-8	5.7125e-05	0.00030141	0.00011338	0.00020851
					9.52e-06	3.146e-06	2.649e-05	2.0159e-05			9.5892e-05	6.0396e-05	0.00024356	0.00011422
FIGURE 3F				INS2						SPT1
					cTEC C57Bl	cTEC mdx	mTEC C57Bl	mTEC mdx			cTEC C57Bl	cTEC mdx	mTEC C57Bl	mTEC mdx
				Mice 1-4	3.611e-05	0.00010878	0.000191374	9.92804e-05		Mice 1-4	7.6807e-05	0.00015765	0.00012454	0.00021909
					9.1833e-05	6.4365e-05	0.000229194	0.00013529			0.00012893	8.6407e-05	0.00025933	8.6182e-05
				Mice 5-8	8.0123e-05	0.00014127	0.00031265	0.000185244		Mice 5-8	5.2455e-05	1.739e-05	0.00021079	8.021e-05
					5.735e-05	3.604e-05	0.0001953	0.00016071			9.2053e-05	7.9161e-05	0.00017712	0.00014711
				MUP4						S100a8
					cTEC C57Bl	cTEC mdx	mTEC C57Bl	mTEC mdx			cTEC C57Bl	cTEC mdx	mTEC C57Bl	mTEC mdx
				Mice 1-4	6.082e-06	2.686e-06	4.824e-06	4.484e-06		Mice 1-4	0.009076	0.0227245	0.0323841	0.0436125
					4.73e-06	4.97e-06	9.071e-06	8.492e-06			0.0158064	0.0212045	0.0280286	0.066042
				Mice 5-8	4.12e-06	1.32e-06	8.94e-06	7.142e-06		Mice 5-8	0.0138605	0.0607972	0.0446478	0.0751305
					4.311e-06	1.2456e-06	7.594e-06	5.513e-06			0.0189291	0.0637626	0.0190177	0.14168

## Sheet: Figure 4
Figure 4b	dystrophin
Figure 4c&d	dystrophin after purification
Figure 4E	Dystrophin
	b-tubulin III

## Sheet: Figure 5
FIGURE 5C
	CD25+/CD3+ cells
		NUDE +C57BL								NUDE+ MDX
		Mouse 1		Mouse 2		Mouse 3		Mouse 4		Mouse 1		Mouse 2		Mouse 3		Mouse 4		Mouse 5
		%	n° of cells/ml	%	n° of cells/ml	%	n° of cells/ml	%	n° of cells/ml	%	n° of cells/ml	%	n° of cells/ml	%	n° of cells/ml	%	n° of cells/ml	%	n° of cells/ml
DAYS	20	0.45	1	0.36	1	0	0	NA	NA	0.02	1	0.16	1	0.15	1	0.22	1	0.18	1
	34	0	0	0.17	1	6.6	1	0	0	1.51	120	0.06	28	0.19	15	0.03	6	0.18	16
	48	1.25	1	0	0	0.45	2	2.18	13	0	0	1.1	14	0.89	2	0	0	NA	NA
	60	0	0	0.69	100	0	0	0	0	0.32	30	0.06	6	0.26	3	0.17	4	NA	NA
	88	10.4	94	11.4	60	12.1	26	0	0	17.1	81	13.5	46	16.5	44	16.2	17	17.5	22
	102	6.5	30	0	0	12.6	31	2.2	7	7.2	14	12.4	50	1.7	9	13	42	8.4	56
	116	0	0	24.8	214	18.4	39	0	0	2	9	1.2	7	0	0	0	0	0.7	3
	CD4+/CD3+ cells
		NUDE +C57BL								NUDE+ MDX
		Mouse 1		Mouse 2		Mouse 3		Mouse 4		Mouse 1		Mouse 2		Mouse 3		Mouse 4		Mouse 5
		%	n° of cells/ml	%	n° of cells/ml	%	n° of cells/ml	%	n° of cells/ml	%	n° of cells/ml	%	n° of cells/ml	%	n° of cells/ml	%	n° of cells/ml	%	n° of cells/ml
DAYS	20	9.56	6	21.07	14	17.71	11	NA	NA	4.05	2	6.34	6	18.01	9	12.8	3	22.65	11
	34	0	0	41.29	28	22.73	4	0	0	9.09	2	11.11	2	1.37	1	22.58	5	4.35	2
	48	60.56	19	51.43	129	61.79	76	45.92	72	47.62	251	50.91	23	50.86	54	21.88	148	NA	NA
	60	10.06	5	17.24	9	10.36	6	25.53	7	9.82	27	22.9	18	18.66	4	42.16	38	NA	NA
	88	53.1	48	44.6	134	75.5	343	54.7	100	13.5	16	18.5	63	41.1	82	23.1	12	48.8	173
	102	45.7	21	32.4	35	32.4	30	76.9	67	35.5	38	23	38	35.7	123	10.7	69	28.8	78
	116	53.1	203	23.6	218	17	78	59.1	143			8.2	73	12.5	106	10.7	39	22.4	85
	CD8+/CD3+ cells
		NUDE +C57BL								NUDE+ MDX
		Mouse 1		Mouse 2		Mouse 3		Mouse 4		Mouse 1		Mouse 2		Mouse 3		Mouse 4		Mouse 5
		%	n° of cells/ml	%	n° of cells/ml	%	n° of cells/ml	%	n° of cells/ml	%	n° of cells/ml	%	n° of cells/ml	%	n° of cells/ml	%	n° of cells/ml	%	n° of cells/ml
DAYS	20	28.07	17	3.81	3	3.14	2	NA	NA	2.83	2	2.88	2	2.57	2	3.2	1	2.09	2
	34	4.17	1	1.29	2	0	0	0	0	0	0	0	0	1.37	1	0	0	0	0
	48	0	0	4.29	10	1.63	3	1.02	2	2.04	13	2.73	2	2.59	3	0	0	NA	NA
	60	17.16	9	9.2	6	8.21	5	9.93	2	3.07	9	3.82	3	3.83	1	4.86	4	NA	NA
	88	31	29	50	158	8	38	17.2	33	0	0	6.4	3	10.2	8	3	1	4.9	10
	102	37	18	52.7	56	16.9	16	6.8	7	13.3	18	11.9	39	14.5	55	7.5	55	9.2	23
	116	15.2	80	21.5	180	12.3	53	15.5	46	0	0	22.6	198	25.6	232	21.7	82	20.9	65
FIGURE 5D				RORgt
					nude+PBS	nude+C57Bl	nude+MDX
				MOUSE 1	0.0077891	0.0046439	0.0193235
				MOUSE 2	0.0098669	0.0027315	0.0159748
				MOUSE 3	0.0018812	0.0039106	0.0030071
				MOUSE 4	0.0015426	0.0087293	0.0124954
				MOUSE 5	0.0078999	0.0056062	0.0129835
				MOUSE 6	0.0021243	0.0029337	0.017334
				MOUSE 7	0.0021029	0.0028473	0.0134459
				MOUSE 8		0.0068353	0.0029026
						0.0096079	0.0099988
				MOUSE 9			0.0103718
FIGURE 5E
				t-bet
					nude+PBS	nude+C57Bl	nude+MDX
				MOUSE 1	1.9832e-06	3.84319e-06	1.25026e-05
				MOUSE 2	1.6832e-06	1.4041e-06	1.18996e-05
				MOUSE 3	1.9e-06	6.8607e-07	1.87589e-05
				MOUSE 4	2.1e-06	1.3041e-06	1.0548e-06
				MOUSE 5	1.6e-06	5.607e-07	1.6351e-06
				MOUSE 6			5.4646e-06
FIGURE 5F
				% of CD3+/viable cells
					NUDE+PBS	N+mdx	N+c57bl
				MOUSE 1	0.3	4.9	2.1
				MOUSE 2	1.8	0.15	0.2
				MOUSE 3	1.5	2.1	1.5
				MOUSE 4	1.2	2.2	0.8
				MOUSE 5	0.4	2.5	0.8
				MOUSE 6	1.2	2.3	1.3
				% of CD4+/viable cells
					NUDE+PBS	N+mdx	N+c57bl
				MOUSE 1	2.3	3.9	0.1
				MOUSE 2	0.2	0.6	1
				MOUSE 3	1	1.8	0.55
				MOUSE 4	1.2	1.9	0.5
				MOUSE 5	0.5	1.6	0.4
				MOUSE 6	1.1	2	0.65
				% of CD8+/viable cells
					NUDE+PBS	N+mdx	N+c57bl
				MOUSE 1	0.2	4.8	2.4
				MOUSE 2	0.2	0.1	0
				MOUSE 3	0.1	0.9	0.3
				MOUSE 4	0.1	1.8	0.4
				MOUSE 5	0.15	2.1	0.4
				MOUSE 6	0.4	2.3	0
				MOUSE 7	0	1.8	0

## Sheet: Figure 6
FIGURE 6B	Dystrophy
FIGURE 6C	Actin and dystrophin
FIGURE 6E				MyHCSl								ATP2a1
					n+pbs	n+c57b	n+mdx		C57Bl	mdx			n+pbs	n+c57b	n+mdx		c57b	mdx
				MOUSE 1	0.010835	0.022283	0.031795	MOUSE 1	0.056227	0.191444		MOUSE 1	0.000202	0.001618	0.000164	MOUSE 1	0.00331	0.003212
					0.042326	0.032283	0.041109	MOUSE 2	0.082699	0.231906			0.00024	0.001428		MOUSE 2	0.00354	0.004414
				MOUSE 2	0.049659	0.044228	0.052558	MOUSE 3	0.09175	0.25204		MOUSE 2	0.000949	0.00169	0.000209	MOUSE 3	0.005668	0.008364
					0.05618	0.054228	0.062965	MOUSE 4	0.101199	0.442423		MOUSE 3	0.001948	0.001922	0.00038	MOUSE 4	0.010167	0.012554
				MOUSE 3	0.056659	0.063881	0.071268	MOUSE 5	0.122214	0.615648			0.002184	0.002563		MOUSE 5	0.022641	0.031355
					0.077149	0.06446	0.079555	MOUSE 6	0.187902	0.646902		MOUSE 4	0.003204	0.002709	0.000498	MOUSE 6	0.03252	0
				MOUSE 4	0.086648	0.072703	0.093247					MOUSE 5	0.004424	0.004933	0.000562
					0.101213	0.089582	0.102523						0.005937	0.003789
				MOUSE 5	0.105093	0.114795	0.136523					MOUSE 6	0.00719	0.007468	0.001126
					0.107968	0.124881	0.20556						0.007439	0.009421	0.001298
				MOUSE 6	0.136003	0.132053	0.21556					MOUSE 7	0.00829	0.020698	0.002217
					0.147003	0.156835	0.267432						0.016688	0.020456	0.003565
				MOUSE 7	0.156526	0.16883	0.325951					MOUSE 8	0.025119	0.025348	0.002605
				MOUSE 8	0.19221	0.18883	0.335951						0.028602		0.006457
					0.229513	0.215471	0.471113					MOUSE 9			0.010956
					0.244736	0.224458	0.49553
				MOUSE 9			0.625487
							0.883549
Figure 6F
				Weight of mice
					nude+PBS	nude+MDX	nude+C57Bl
				MOUSE 1	27.37	21.95	27.3
				MOUSE 2	25.7	21.9	28.6
				MOUSE 3	26.62	22.05	27.2
				MOUSE 4	26.95	19.5	28.35
FIGURE 6G				Murf1
					nude+PBS	nude+MDX		nude+C57Bl		C57Bl	mdx
				MOUSE 1	1.032e-06	0.000222	MOUSE 1	7.429e-07	MOUSE 1	0.0472728	0.0457868
				MOUSE 2	1.915e-06	0.0003668	MOUSE 2	1.716e-06	MOUSE 2	0.0924429	0.0694492
				MOUSE 3	1.615e-06	0.00022299	MOUSE 3	0.000182		0.0818505	0.0306042
				MOUSE 4	4.615e-06	2.6082e-06		2.1841e-05	MOUSE 3	0.0369409	0.0644322
				MOUSE 5	1.4456e-05	0.00099291	MOUSE 4	8.2163e-06		0.0289021	0.0306378
				MOUSE 6	6.6177e-05	0.000739476	MOUSE 5	6.2972e-06	MOUSE 4	0.0241406	0.0504085
				MOUSE 7	1.1456e-05	0.000663679	MOUSE 6	0.00014077		0.035766	0.26831
				MOUSE 8		0.00135569		8.4902e-05	MOUSE 5	0.0416136	0.17308
				MOUSE 9		0.000839152	MOUSE 7	6.40365e-06		0.0102046	0.325356
							MOUSE 8	3.46019e-05	MOUSE 6	0.0245071	0.421721
											0.429237
Figure 6H	vinculin									AKT
Figure 6D
Fiber Type nude+PBS
Mouse 1						Mouse 2						Mouse 3						Mouse 4
greyscale value	pixel count	Count sum	% fiber type			greyscale value	pixel count		Count sum	% fiber type		greyscale value	pixel count	Count sum	% fiber type			greyscale value	pixel count	Count sum	% fiber type
0	0					0	6					0	174					0	0				type I fiber
1	0					1	22					1	699					1	0				type IIa fiber
2	3					2	47					2	947					2	0				type IIx fiber
3	8					3	112					3	765					3	0				type IIb fiber
4	27					4	203					4	638					4	0
5	30					5	408					5	779					5	0
6	74					6	960					6	938					6	3
7	261					7	2509					7	1534					7	0
8	588					8	5644					8	2009					8	3
9	817					9	8139					9	1996					9	10
10	1010					10	10154					10	1750					10	10
11	994					11	8117					11	1669					11	28
12	1143					12	7350					12	1581					12	30
13	1327					13	9412					13	1689					13	33
14	1829					14	14749					14	1782					14	23
15	2284					15	15789					15	1873					15	17
16	2778					16	15949					16	2027					16	17
17	2783					17	15614					17	1992					17	44
18	2956					18	13141					18	1761					18	54
19	2898					19	11151					19	1806					19	63
20	3182					20	10483					20	1845					20	80
21	3422					21	11248					21	1853					21	114
22	3687					22	12181					22	1872					22	146
23	4063					23	12338					23	1965					23	149
24	4222					24	12540					24	2015					24	239
25	4368					25	11958					25	2140					25	330
26	4471					26	11382					26	2231					26	392
27	4787					27	10582					27	2293					27	438
28	4883					28	10098					28	2135					28	472
29	4992					29	10575					29	2004					29	579
30	5571					30	11073					30	1896					30	719
31	5797					31	11920					31	1913					31	857
32	5898					32	12274					32	1822					32	968
33	6112					33	11546					33	1740					33	1096
34	6304					34	11064					34	1867					34	1235
35	6258					35	10543					35	1729					35	1346
36	6541					36	10409					36	1763					36	1452
37	6845					37	10748					37	1694					37	1610
38	7031					38	11155					38	1692					38	1797
39	7291					39	11100					39	1669					39	1877
40	7546					40	11050					40	1624					40	2016
41	7752					41	10797					41	1671					41	2033
42	8122					42	10247					42	1677					42	2156
43	8110					43	10223					43	1770					43	2342
44	8118					44	10320					44	1690					44	2470
45	8330					45	10174					45	1715					45	2813
46	8446					46	10346					46	1711					46	3190
47	8721					47	10396					47	1761					47	3425
48	9012					48	10369					48	1836					48	3675
49	9175					49	10094					49	1743					49	3942
50	9172					50	10060					50	1756					50	4060
51	9269					51	9860					51	1863					51	4046
52	9322					52	9892					52	1861					52	4043
53	9715					53	9996					53	1808					53	4503
54	9733					54	9767					54	1754					54	4761
55	9747					55	9883					55	1808					55	5345
56	9807					56	9850					56	1792					56	5445
57	10078					57	10032					57	1807					57	5509
58	10267					58	9965					58	1870					58	5700
59	10236					59	9944					59	1895					59	5725
60	10502					60	9944					60	1911					60	5881
61	10627					61	10289					61	2042					61	6253
62	10828					62	10415					62	2101					62	6799
63	11307					63	10372					63	2174					63	7568
64	11236					64	10790					64	2211					64	7847
65	11560					65	10916					65	2223					65	8754
66	11832					66	10846					66	2316					66	9551
67	11835					67	10987					67	2400					67	10249
68	12289					68	11268					68	2481					68	10767
69	12422					69	11221					69	2482					69	11587
70	12636					70	11486					70	2613					70	12717
71	13201	444676	25.6772			71	11829					71	2609					71	13752
72	13421					72	12087					72	2854					72	14907
73	13827					73	11989					73	2894					73	16071
74	13934					74	12176					74	2995					74	16898
75	13951					75	12170					75	2960					75	17767
76	14337					76	12539					76	3129					76	18297
77	14583	84053	4.85352			77	12586					77	3219					77	19599
78	14829					78	12927					78	3411					78	21591
79	15003					79	13022					79	3388					79	24462
80	15640					80	13307					80	3567					80	27807
81	15519					81	13723					81	3820					81	30968
82	15802					82	13803					82	3908					82	32593
83	16070					83	13734					83	3935					83	32133
84	16326					84	13896					84	4212					84	32673
85	16483					85	14305					85	4472					85	33366
86	16556					86	14439					86	4604					86	35859
87	17128					87	14658					87	4929					87	39407
88	17213					88	14748					88	4961					88	43442
89	17495					89	14864					89	5273					89	47102
90	17377					90	15269					90	5620					90	49101
91	17695					91	15709					91	5902					91	47883
92	17908					92	15846					92	6121					92	47224
93	18225					93	16269					93	6497					93	47177
94	18262					94	16340					94	6704					94	49279	950761	23.303
95	18261					95	16606					95	7171					95	53151
96	18452					96	17424					96	7578					96	57157
97	18862					97	17996					97	7892					97	59193
98	18726	357832	20.6625			98	18141					98	8305					98	58367	227868	5.585
99	18925					99	18639					99	8877					99	55310
100	19185					100	19231					100	9426					100	52275
101	19596					101	19385					101	10097					101	50151
102	19993					102	20394					102	10608					102	50561
103	20261					103	20928					103	11683	310534	22.9173			103	51270
104	20551					104	21928					104	12329					104	53288
105	20610					105	21995					105	13428					105	54460
106	20670					106	22588					106	14098					106	53247
107	20966					107	23388					107	14864					107	50839
108	20737					108	24054					108	16213	70932	5.23476			108	48697
109	20927					109	24734					109	17534					109	47252
110	21372					110	25430					110	19481					110	47744
111	21685					111	26409					111	21947					111	50103
112	21788					112	26987					112	24288					112	53602
113	22025					113	27906					113	25755					113	56876
114	21772					114	28423					114	26658					114	57971
115	21671					115	29687					115	26625					115	56590	890236	21.8195
116	21316					116	30438					116	26540					116	53544
117	21326					117	31212					117	27154					117	50355
118	21606					118	32366					118	28316					118	49394
119	21594					119	33176					119	29775					119	49253
120	21464					120	34998					120	31758	305831	22.5703			120	50659
121	21055					121	35651					121	33177					121	51229
122	20399					122	36634					122	33092					122	51099
123	19778					123	37820					123	31599					123	51045
124	19588					124	39463					124	30850					124	50261
125	19045					125	40365					125	30260					125	49601
126	18714					126	42111					126	31087					126	49401
127	18504					127	44148					127	32267					127	49715
128	18092					128	45770					128	33517					128	51104
129	17365					129	47949					129	34623					129	53139
130	16481					130	49979					130	33726					130	55518
131	15282					131	52174					131	32490					131	56890
132	14325					132	54895					132	30656					132	57022
133	14009					133	57460		2237609	25.1527		133	28475					133	56290
134	13374					134	61017					134	27523					134	54513
135	12913					135	64244					135	27492					135	53192
136	12593					136	67817					136	26826					136	53449
137	11698					137	72376					137	25933					137	53828
138	11029					138	76571					138	23615					138	54715
139	10244					139	80753					139	20097					139	53812
140	9526					140	84116		506894	5.69792		140	16624					140	51601
141	8906					141	87712					141	13930					141	48234
142	8384					142	92404					142	11991					142	44893
143	7353					143	97707					143	9957					143	42371
144	6817					144	102683					144	8827					144	40448
145	6241					145	108806					145	7988					145	39400
146	5250					146	113872					146	7242					146	38985
147	4362					147	118799					147	6023					147	37860
148	3615					148	123739					148	4962					148	35911
149	3001					149	127527					149	3705					149	33055
150	2452					150	131941					150	2553					150	29550
151	1815					151	135894					151	1927					151	26719
152	1506					152	141665					152	1347					152	24156
153	1208					153	146749					153	1090					153	22366
154	1147					154	150852		1680350	20.7774		154	858					154	20846
155	1051					155	154014					155	624					155	19462
156	942					156	157365					156	443					156	18799
157	896					157	158340					157	211					157	17840
158	717					158	160237					158	70					158	17169
159	697					159	162185					159	26					159	16510
160	670					160	163203					160	8					160	15415
161	725					161	161706					161	6					161	14018
162	739					162	160855					162	2					162	12629
163	831					163	157985					163	2					163	11337
164	604					164	153270					164	0					164	10585
165	410					165	149036					165	0					165	9593
166	295					166	146138					166	0					166	8211
167	209					167	142328					167	0					167	6974
168	144					168	139213					168	0					168	6020
169	61					169	136682					169	0					169	4829
170	44					170	133350					170	0					170	4029
171	39					171	129464					171	0					171	3394
172	23					172	124565					172	0					172	2875
173	16					173	117675					173	0					173	2460
174	10					174	111230					174	0					174	2057
175	1					175	104748					175	0					175	1686
176	0					176	98664					176	0					176	1398
177	0					177	93270					177	0					177	1320
178	0					178	88878					178	0					178	1177
179	0					179	83914					179	0					179	1049
180	0					180	78561					180	0					180	905
181	0					181	73560					181	0					181	846
182	0					182	68766					182	0					182	702
183	0					183	64198					183	0					183	557
184	0					184	59251					184	0					184	369
185	0					185	54592					185	0					185	307
186	0					186	51341					186	0					186	197
187	0					187	48434					187	0					187	159
188	0					188	44776					188	0					188	135
189	0					189	42077					189	0					189	108
190	0					190	39447					190	0					190	86
191	0					191	36767					191	0					191	66
192	0					192	34283					192	0					192	68
193	0					193	31213					193	0					193	54
194	0					194	29428					194	0					194	59
195	0					195	26962					195	0					195	57
196	0					196	24737					196	0					196	33
197	0					197	22840					197	0					197	33
198	0					198	20754					198	0					198	30
199	0					199	19098					199	0					199	30
200	0					200	17827					200	0					200	29
201	0					201	16046					201	0					201	17
202	0					202	14870					202	0					202	18
203	0					203	13623					203	0					203	5
204	0					204	12426					204	0					204	4
205	0					205	11363					205	0					205	1
206	0					206	10872					206	0					206	0
207	0					207	9619					207	0					207	0
208	0					208	8918					208	0					208	0
209	0					209	8069					209	0					209	0
210	0					210	7349					210	0					210	0
211	0					211	6630					211	0					211	0
212	0					212	6284					212	0					212	0
213	0					213	5655					213	0					213	0
214	0					214	5100					214	0					214	0
215	0					215	4664					215	0					215	0
216	0					216	4323					216	0					216	0
217	0					217	3975					217	0					217	0
218	0					218	3650					218	0					218	0
219	0					219	3385					219	0					219	0
220	0					220	3098					220	0					220	0
221	0					221	2846					221	0					221	0
222	0					222	2687					222	0					222	0
223	0					223	2482					223	0					223	0
224	0					224	2316					224	0					224	0
225	0					225	2033					225	0					225	0
226	0					226	1920					226	0					226	0
227	0					227	1781					227	0					227	0
228	0					228	1602					228	0					228	0
229	0					229	1491					229	0					229	0
230	0					230	1415					230	0					230	0
231	0					231	1272					231	0					231	0
232	0					232	1142					232	0					232	0
233	0					233	1024					233	0					233	0
234	0					234	1011					234	0					234	0
235	0					235	916					235	0					235	0
236	0					236	811					236	0					236	0
237	0					237	762					237	0					237	0
238	0					238	702					238	0					238	0
239	0					239	644					239	0					239	0
240	0					240	602					240	0					240	0
241	0					241	528					241	0					241	0
242	0					242	450					242	0					242	0
243	0					243	451					243	0					243	0
244	0					244	413					244	0					244	0
245	0					245	364					245	0					245	0
246	0					246	387					246	0					246	0
247	0					247	336					247	0					247	0
248	0					248	314					248	0					248	0
249	0					249	256					249	0					249	0
250	0					250	264					250	0					250	0
251	0					251	229					251	0					251	0
252	0					252	192					252	0					252	0
253	0					253	222					253	0					253	0
254	0					254	198					254	0					254	0
255	0	845235	48.8068			255	54		4471263	50.2608		255	0	667721	49.2776			255	0	2011134	49.2925
		1731796							8896116					1355018						4079999
				% fiber IIa	% fiber IIx	% fiber IIb
			MOUSE 1	4.85352	20.6625	48.8068
			MOUSE 2	5.69792	20.7774	50.2608
			MOUSE 3	5.23476	22.5703	49.2776
			MOUSE 4	5.585	21.8195	49.2925
				greyscale value interval
				I	IIa	IIx	IIb
			MOUSE 1	0-71	72-77	78-98	99-255
			MOUSE 2	0-133	134-140	141-154	155-255
			MOUSE 3	0-103	104-108	109-120	121-255
			MOUSE 4	0-94	95-98	99-115	116-255
Fiber Type nude+C57Bl
Mouse 1					Mouse 2						Mouse 3						Mouse 4
greyscale value	pixel count	Count sum	% fiber type
0	0				greyscale value	pixel count	Count sum		% fiber type		greyscale value	pixel count	Count sum	% fiber type			greyscale value	pixel count	Count sum	% fiber type
1	0				0	3					0	0					0	0				type I fiber
2	0				1	35					1	0					1	0				type IIa fiber
3	0				2	166					2	0					2	0				type IIx fiber
4	0				3	208					3	0					3	0				type IIb fiber
5	0				4	217					4	0					4	0
6	0				5	164					5	0					5	0
7	2				6	162					6	0					6	2
8	1				7	178					7	0					7	2
9	6				8	167					8	0					8	3
10	19				9	165					9	0					9	7
11	12				10	182					10	0					10	10
12	22				11	171					11	2					11	31
13	41				12	170					12	3					12	35
14	63				13	206					13	6					13	58
15	102				14	259					14	11					14	62
16	169				15	278					15	8					15	94
17	221				16	321					16	19					16	120
18	267				17	355					17	31					17	182
19	272				18	339					18	42					18	183
20	282				19	362					19	52					19	226
21	284				20	372					20	69					20	277
22	258				21	453					21	83					21	356
23	294				22	471					22	101					22	398
24	329				23	469					23	89					23	463
25	324				24	497					24	126					24	573
26	345				25	542					25	153					25	645
27	326				26	578					26	189					26	761
28	352				27	594					27	209					27	832
29	353				28	603					28	248					28	928
30	439				29	643					29	240					29	1072
31	422				30	740					30	295					30	1120
32	492				31	747					31	341					31	1339
33	547				32	753					32	357					32	1524
34	546				33	808					33	429					33	1689
35	583				34	833					34	384					34	1924
36	621				35	908					35	459					35	2167
37	660				36	960					36	446					36	2504
38	628				37	999					37	471					37	2797
39	703				38	1017					38	524					38	3192
40	765				39	1011					39	526					39	3635
41	786				40	1100					40	565					40	4022
42	813				41	1159					41	605					41	4390
43	857				42	1225					42	628					42	5087
44	963				43	1372					43	689					43	5355
45	1001				44	1384					44	704					44	5729
46	979				45	1460					45	756					45	6275
47	1067				46	1493					46	763					46	6789
48	1075				47	1582					47	782					47	7859
49	1126				48	1749					48	879					48	8769
50	1182				49	1819					49	891					49	9778
51	1277				50	1954					50	969					50	10351
52	1285				51	2012					51	1013					51	10562
53	1383				52	2220					52	1059					52	10979
54	1454				53	2252					53	1048					53	11754
55	1617				54	2446					54	1120					54	12481
56	1596				55	2554					55	1193					55	13841
57	1807				56	2664					56	1244					56	15025
58	1910				57	2835					57	1246					57	16272
59	1965				58	3020					58	1375					58	16566
60	2048				59	3302					59	1521					59	17237
61	2210				60	3288					60	1489					60	17488
62	2330				61	3478					61	1617					61	17896
63	2577				62	3800					62	1631					62	18388
64	2752				63	4003					63	1778					63	19322
65	3055				64	4348					64	1820					64	20242
66	3095				65	4394					65	1972					65	20859
67	3296				66	4810					66	2036					66	21773
68	3429				67	5009					67	2112					67	21882
69	3852				68	5343					68	2205					68	22434
70	4144				69	5534					69	2439					69	23063
71	4522				70	5871					70	2476					70	23977
72	4910				71	6155					71	2689					71	25314
73	5212				72	6596					72	2921					72	26849
74	5513				73	6808					73	2882					73	28087
75	5916				74	7318					74	3121					74	29309
76	6410				75	7669					75	3309					75	30076
77	6858				76	7921					76	3417					76	31278
78	7410				77	8261					77	3659					77	32687
79	7897				78	8898					78	3966					78	35352
80	8552				79	9284					79	4036					79	38580
81	8968				80	9862					80	4296					80	42107
82	9652				81	10083					81	4519					81	45229
83	10303				82	10448					82	4630					82	45967
84	10830				83	10783					83	4917					83	46066
85	11634				84	11415					84	5060					84	44987
86	12366				85	11989					85	5510					85	45074
87	13328				86	12737					86	5469					86	45463
88	13628				87	12995					87	5923					87	46793
89	14373				88	13313					88	6240					88	48755
90	14890				89	13686					89	6353					89	49789
91	15544				90	13934					90	6597					90	50082
92	16385				91	14213					91	6597					91	49189
93	17492				92	14598					92	6597					92	47002
94	18222				93	15656					93	6597					93	45729
95	19155				94	16044	368252		31.6137		94	7655					94	45641	1431061	34.2765
96	20067				95	16376					95	8314					95	46742
97	20937				96	17112					96	8706					96	47267
98	21861				97	17389	50877		4.36769		97	9061					97	47905
99	23016				98	18210					98	9467					98	47360	189274	4.53346
100	24165				99	19027					99	9797					99	46024
101	25826				100	19854					100	10349					100	43907
102	28140				101	21200					101	10923					101	42836
103	30192	531855	33.3143		102	22480					102	11570					102	43228
104	32097				103	24217					103	12356					103	44632
105	33007	65104	4.07798		104	24470					104	12916					104	46142
106	33456				105	25350					105	13747					105	47224
107	33700				106	25527					106	14624					106	47678
108	34694				107	25304	225639		19.3707		107	15287					107	46984
109	36064				108	25914					108	16207					108	45156
110	38007				109	26397					109	17238					109	44222
111	39571				110	27731					110	18451					110	43251
112	40522				111	28921					111	19376					111	44613
113	40442	296456	18.5694		112	29233					112	20505					112	46728
114	39582				113	28926					113	21737					113	48709
115	38391				114	27526					114	22745	446874	30.4055			114	51124
116	37724				115	25958					115	24258					115	52608
117	37836				116	24560					116	25325					116	52297	837363	20.0564
118	37870				117	24159					117	26730	76313	5.19237			117	50827
119	38100				118	23390					118	28206					118	49765
120	37895				119	22306					119	30229					119	50050
121	36927				120	21182					120	32315					120	50708
122	34478				121	18866					121	33848					121	51826
123	32157				122	17159					122	35814					122	52692
124	30406				123	15205					123	37005					123	52474
125	29861				124	14056					124	37969					124	52378
126	29972				125	13060					125	39163					125	51984
127	31317				126	12654					126	41129	315678	21.4789			126	50598
128	30449				127	12273					127	43888					127	49984
129	28449				128	12070					128	46399					128	50536
130	24168				129	11489					129	47535					129	51857
131	19692				130	10668					130	45717					130	53717
132	16268				131	9497					131	42470					131	54849
133	13332				132	8436					132	38997					132	53837
134	11550				133	7121					133	36642					133	52651
135	10357				134	5916					134	35112					134	51130
136	9429				135	3062					135	34193					135	48877
137	8814				136	4526					136	34161					136	47490
138	7626				137	3971					137	33510					137	46433
139	5838				138	2351					138	31595					138	45767
140	4508				139	985					139	28486					139	44608
141	3488				140	276					140	24879					140	42699
142	2947				141	200					141	21056					141	40016
143	2528				142	29					142	17560					142	36531
144	2184				143	1					143	14639					143	34289
145	1846				144	0					144	12492					144	31877
146	1539				145	0					145	10780					145	30283
147	1211				146	0					146	9310					146	29697
148	925				147	0					147	8435					147	29436
149	655				148	0					148	7643					148	28166
150	469				149	0					149	1510					149	26005
151	457				150	0					150	1120					150	23341
152	376				151	0					151	911					151	20713
153	298				152	0					152	695					152	18052
154	264				153	0					153	470					153	16453
155	199				154	0					154	314					154	15228
156	149				155	0					155	191					155	14256
157	98				156	0					156	85					156	12978
158	84				157	0					157	34					157	11406
159	71				158	0					158	17					158	9947
160	73				159	0					159	3					159	8323
161	74				160	6					160	1					160	7309
162	71				161	0					161	0					161	6408
163	37				162	1					162	0					162	5864
164	14				163	0					163	0					163	5124
165	5				164	0					164	0					164	4881
166	2				165	0					165	0					165	4441
167	1				166	0					166	0					166	4105
168	0				167	0					167	0					167	4132
169	1				168	0					168	0					168	3797
170	0				169	0					169	0					169	3316
171	0				170	0					170	0					170	2967
172	0				171	0					171	0					171	2567
173	0				172	0					172	0					172	2211
174	1				173	0					173	0					173	2006
175	0				174	0					174	0					174	1839
176	0				175	0					175	0					175	1626
177	0				176	0					176	0					176	1599
178	0				177	0					177	0					177	1366
179	0				178	0					178	0					178	1191
180	0				179	0					179	0					179	1003
181	0				180	0					180	0					180	847
182	0				181	0					181	0					181	700
183	0				182	0					182	0					182	648
184	0				183	0					183	0					183	565
185	0				184	0					184	0					184	556
186	0				185	0					185	0					185	601
187	0				186	0					186	0					186	440
188	0				187	0					187	0					187	298
189	0				188	0					188	0					188	133
190	0				189	0					189	0					189	53
191	0				190	0					190	0					190	17
192	0				191	0					191	0					191	6
193	0				192	0					192	0					192	0
194	0				193	0					193	0					193	0
195	0				194	0					194	0					194	0
196	0				195	0					195	0					195	0
197	0				196	0					196	0					196	0
198	0				197	0					197	0					197	0
199	0				198	0					198	0					198	0
200	0				199	0					199	0					199	0
201	0				200	0					200	0					200	0
202	0				201	0					201	0					201	0
203	0				202	0					202	0					202	0
204	0				203	0					203	0					203	0
205	0				204	0					204	0					204	0
206	0				205	0					205	0					205	0
207	0				206	0					206	0					206	0
208	0				207	0					207	0					207	0
209	0				208	0					208	0					208	0
210	0				209	0					209	0					209	0
211	0				210	0					210	0					210	0
212	0				211	0					211	0					211	0
213	0				212	0					212	0					212	0
214	0				213	0					213	0					213	0
215	0				214	0					214	0					214	0
216	0				215	0					215	0					215	0
217	0				216	0					216	0					216	0
218	0				217	0					217	0					217	0
219	0				218	0					218	0					218	0
220	0				219	0					219	0					219	0
221	0				220	0					220	0					220	0
222	0				221	0					221	0					221	0
223	0				222	0					222	0					222	0
224	0				223	0					223	0					223	0
225	0				224	0					224	0					224	0
226	0				225	0					225	0					225	0
227	0				226	0					226	0					226	0
228	0				227	0					227	0					227	0
229	0				228	0					228	0					228	0
230	0				229	0					229	0					229	0
231	0				230	0					230	0					230	0
232	0				231	0					231	0					231	0
233	0				232	0					232	0					232	0
234	0				233	0					233	0					233	0
235	0				234	0					234	0					234	0
236	0				235	0					235	0					235	0
237	0				236	0					236	0					236	0
238	0				237	0					237	0					237	0
239	0				238	0					238	0					238	0
240	0				239	0					239	0					239	0
241	0				240	0					240	0					240	0
242	0				241	0					241	0					241	0
243	0				242	0					242	0					242	0
244	0				243	0					243	0					243	0
245	0				244	0					244	0					244	0
246	0				245	0					245	0					245	0
247	0				246	0					246	0					246	0
248	0				247	0					247	0					247	0
249	0				248	0					248	0					248	0
250	0				249	0					249	0					249	0
251	0				250	0					250	0					250	0
252	0				251	0					251	0					251	0
253	0				252	0					252	0					252	0
254	0				253	0					253	0					253	0
255	0	703063	44.0384		254	0					254	0					254	0
		1596478			255	0	520081		44.6479		255	0	630850	42.9233			255	0	1717350	41.1337
													1469715						4175048
							1164849
					% fiber IIa	% fiber IIx	% fiber IIb
				MOUSE 1	4.07798	18.5694	44.0384
				MOUSE 2	4.36769	19.3707	44.6479
				MOUSE 3	5.19237	21.4789	42.9233
				MOUSE 4	4.53346	20.0564	41.1337
					greyscale value interval
					I	IIa	IIx		IIb
				MOUSE 1	0-103	104-105	106-113		114-255
				MOUSE 2	0-94	95-97	98-107		108-255
				MOUSE 3	0-114	115-117	118-126		127-255
				MOUSE 4	0-94	95-98	99-116		117-255
Fiber Type nude+MDX
Mouse 1					Mouse 2						Mouse 3						Mouse 4
greyscale value	pixel count	Count sum	% fiber type		greyscale value	pixel count	Count sum		% fiber type		greyscale value	pixel count	Count sum	% fiber type			greyscale value	pixel count	Count sum	% fiber type
0	0				0	0					0	0					0	0
1	0				1	0					1	0					1	0					type I fiber
2	0				2	0					2	0					2	0					type IIa fiber
3	0				3	0					3	0					3	0					type IIx fiber
4	0				4	0					4	0					4	0					type IIb fiber
5	0				5	0					5	0					5	0
6	0				6	0					6	0					6	0
7	1				7	0					7	1					7	0
8	5				8	0					8	0					8	2
9	11				9	0					9	0					9	0
10	14				10	0					10	3					10	3
11	26				11	0					11	4					11	3
12	33				12	4					12	7					12	4
13	62				13	2					13	7					13	2
14	66				14	10					14	23					14	8
15	78				15	16					15	25					15	7
16	103				16	16					16	27					16	13
17	116				17	29					17	32					17	16
18	145				18	59					18	42					18	23
19	179				19	77					19	50					19	32
20	183				20	89					20	39					20	53
21	195				21	127					21	67					21	85
22	197				22	145					22	60					22	83
23	251				23	175					23	83					23	92
24	237				24	209					24	101					24	120
25	322				25	253					25	97					25	127
26	302				26	319					26	121					26	139
27	338				27	325					27	114					27	207
28	361				28	347					28	116					28	239
29	328				29	376					29	140					29	289
30	390				30	393					30	168					30	286
31	431				31	416					31	152					31	295
32	461				32	489					32	163					32	335
33	475				33	519					33	177					33	388
34	593				34	543					34	172					34	422
35	582				35	518					35	192					35	450
36	616				36	558					36	207					36	506
37	602				37	592					37	209					37	544
38	688				38	622					38	185					38	574
39	699				39	660					39	223					39	657
40	723				40	649					40	220					40	711
41	746				41	754					41	270					41	779
42	749				42	792					42	244					42	838
43	823				43	821					43	252					43	922
44	906				44	811					44	289					44	993
45	915				45	904					45	297					45	1107
46	989				46	962					46	329					46	1148
47	1068				47	984					47	352					47	1222
48	1170				48	942					48	404					48	1342
49	1119				49	1049					49	387					49	1405
50	1215				50	1123					50	415					50	1541
51	1251				51	1133					51	413					51	1637
52	1284				52	1157					52	471					52	1789
53	1333				53	1195					53	471					53	1940
54	1432				54	1284					54	522					54	2251
55	1455				55	1287					55	555					55	2424
56	1464				56	1345					56	586					56	2919
57	1651				57	1300					57	631					57	3384
58	1632				58	1370					58	625					58	3832
59	1670				59	1490					59	711					59	4197
60	1714				60	1552					60	716					60	4675
61	1735				61	1548					61	701					61	4972
62	1890				62	1642					62	769					62	5605
63	1978				63	1734					63	788					63	6529
64	2108				64	1795					64	838					64	7635
65	2175				65	1848					65	892					65	8720
66	2240				66	1891					66	991					66	9827
67	2316				67	1959					67	989					67	10925
68	2385				68	2110					68	1061					68	12101
69	2497				69	2061					69	1094					69	13879
70	2558				70	2193					70	1150					70	16435
71	2690				71	2253					71	1249					71	19177
72	2774				72	2399					72	1320					72	21608
73	2862				73	2444					73	1366					73	22702
74	3039				74	2605					74	1425					74	23323
75	2977				75	2668					75	1535					75	23750
76	3086				76	2693					76	1624					76	24352
77	3159				77	2783					77	1705					77	26050
78	3341				78	3030					78	1679					78	29335
79	3445				79	3101					79	1825					79	34414
80	3573				80	3176					80	1970					80	39104
81	3640				81	3360					81	2098					81	40855
82	3478				82	3362					82	2155					82	39310
83	3591				83	3575					83	2300					83	37289
84	3702				84	3551					84	2298					84	35851
85	3819				85	3827					85	2478					85	35542
86	3858				86	3846					86	2483					86	36585
87	3856				87	3911					87	2641					87	39436
88	4129				88	4248					88	2875					88	42162
89	4200				89	4318					89	3023					89	42128
90	4330				90	4282					90	3210					90	40250
91	4310				91	4578					91	3362					91	37748
92	4518				92	4517	124100		49.5635		92	3377					92	35782
93	4619				93	4704					93	3628					93	35389
94	4594				94	4840					94	3807					94	36732
95	4876				95	4885	14429		5.7627		95	3934					95	38957
96	4939				96	5099					96	4185					96	40484
97	5120				97	5121					97	4358					97	40718
98	5304				98	5382					98	4535					98	39285
99	5333				99	5401					99	4920					99	37839
100	5592				100	5581					100	5284					100	37068
101	5869				101	5861					101	5502					101	37265
102	5818				102	5862					102	6047					102	38338
103	6086				103	6226					103	6369					103	40319
104	6227				104	6429					104	6775					104	41723	1334558	50.7608
105	6434				105	6425					105	7058					105	41189
106	6570				106	6722					106	7802					106	40184
107	6684				107	6876					107	8044					107	38661	120034	4.56557
108	7065				108	7091					108	8668					108	37155
109	6938				109	7243					109	9197					109	36696
110	7388				110	7354					110	10087					110	37085
111	7640				111	7777					111	10972					111	37842	148778	5.65886
112	7920				112	7983					112	12053					112	39080
113	8080				113	8267					113	12681					113	39587
114	8357				114	8521					114	13371					114	38874
115	8692				115	8749					115	14095					115	37945
116	9019				116	9189					116	15149					116	35693
117	9273				117	9402					117	16721					117	33972
118	9809				118	9720					118	18695					118	32492
119	10189				119	10221					119	21221					119	31994
120	10470				120	10741					120	23481					120	32126
121	11275				121	11051					121	25950					121	31780
122	11643				122	11553					122	26636					122	31811
123	11845				123	11936					123	26678					123	30544
124	12343				124	12237					124	26202	443528	45.6791			124	29710
125	12633				125	12946					125	26057					125	28760
126	13746				126	13998					126	26627	52684	5.42595			126	27559
127	14854				127	14953					127	28428					127	26995
128	16406				128	16159					128	30220	58648	6.04018			128	26642
129	17560				129	17289					129	31143					129	26337
130	18693				130	18046					130	30943					130	25880
131	19418				131	18896					131	29429					131	24731
132	20051				132	19263					132	27499					132	23931
133	20921	530951	50.9582		133	19745					133	25145					133	22645
134	22268				134	20113					134	24072					134	21859
135	23594	45862	4.40162		135	21727					135	24623					135	21058
136	25663				136	23424					136	25389					136	20441
137	28082	53745	5.1582		137	25499					137	26463					137	19637
138	30431				138	27680					138	26009					138	18788
139	31968				139	28877					139	24608					139	17525
140	32224				140	28299					140	22501					140	16133
141	29409				141	25700					141	19255					141	14894
142	27648				142	23213					142	16093					142	13595
143	25915				143	21722					143	13201					143	12980
144	24588				144	21266					144	11209					144	12026
145	23548				145	20920					145	9406					145	11542
146	21587				146	19890					146	7755					146	10800
147	18936				147	18908					147	6147					147	10055
148	16280				148	17629					148	4536					148	9238
149	13806				149	16570					149	2668					149	8576
150	12033				150	16315					150	1766					150	7905
151	10335				151	15610					151	1171					151	7362
152	9431				152	15094	15094		6.02829		152	825					152	6772
153	9149				153	14161					153	722					153	6479
154	8585				154	12943					154	591					154	5946
155	8277				155	11582					155	540					155	5496
156	7823				156	10204					156	468					156	5097
157	7209				157	8305					157	476					157	4690
158	6417				158	6767					158	373					158	4317
159	5912				159	5598					159	251					159	3933
160	5060				160	4718					160	212					160	3668
161	4351				161	4083					161	201					161	3436
162	3768				162	3456					162	141					162	3192
163	3401				163	3117					163	133					163	2961
164	3012				164	2808					164	79					164	2717
165	2874				165	2302					165	38					165	2433
166	2481				166	1941					166	20					166	2215
167	1957				167	1546					167	2					167	1984
168	1378				168	1044					168	1					168	1900
169	871				169	759					169	0					169	1705
170	442				170	538					170	0					170	1633
171	164				171	329					171	0					171	1548
172	62				172	166					172	0					172	1407
173	27				173	116					173	0					173	1274
174	14				174	59					174	0					174	1153
175	1				175	75					175	0					175	1020
176	2				176	51					176	0					176	935
177	0				177	35					177	0					177	928
178	0				178	22					178	0					178	850
179	0				179	17					179	0					179	817
180	0				180	12					180	0					180	764
181	0				181	8					181	0					181	802
182	0				182	1					182	0					182	751
183	0				183	0					183	0					183	759
184	0				184	0					184	0					184	640
185	0				185	0					185	0					185	606
186	0				186	0					186	0					186	545
187	0				187	0					187	0					187	536
188	0				188	0					188	0					188	466
189	0				189	0					189	0					189	447
190	0				190	0					190	0					190	486
191	0				191	0					191	0					191	436
192	0				192	0					192	0					192	432
193	0				193	0					193	0					193	412
194	0				194	0					194	0					194	392
195	0				195	0					195	0					195	363
196	0				196	0					196	0					196	380
197	0				197	0					197	0					197	390
198	0				198	0					198	0					198	382
199	0				199	0					199	0					199	341
200	0				200	0					200	0					200	282
201	0				201	0					201	0					201	185
202	0				202	0					202	0					202	142
203	0				203	0					203	0					203	100
204	0				204	0					204	0					204	100
205	0				205	0					205	0					205	97
206	0				206	0					206	0					206	122
207	0				207	0					207	0					207	96
208	0				208	0					208	0					208	75
209	0				209	0					209	0					209	70
210	0				210	0					210	0					210	53
211	0				211	0					211	0					211	33
212	0				212	0					212	0					212	29
213	0				213	0					213	0					213	15
214	0				214	0					214	0					214	3
215	0				215	0					215	0					215	2
216	0				216	0					216	0					216	2
217	0				217	0					217	0					217	0
218	0				218	0					218	0					218	0
219	0				219	0					219	0					219	0
220	0				220	0					220	0					220	0
221	0				221	0					221	0					221	0
222	0				222	0					222	0					222	0
223	0				223	0					223	0					223	0
224	0				224	0					224	0					224	0
225	0				225	0					225	0					225	0
226	0				226	0					226	0					226	0
227	0				227	0					227	0					227	0
228	0				228	0					228	0					228	0
229	0				229	0					229	0					229	0
230	0				230	0					230	0					230	0
231	0				231	0					231	0					231	0
232	0				232	0					232	0					232	0
233	0				233	0					233	0					233	0
234	0				234	0					234	0					234	0
235	0				235	0					235	0					235	0
236	0				236	0					236	0					236	0
237	0				237	0					237	0					237	0
238	0				238	0					238	0					238	0
239	0				239	0					239	0					239	0
240	0				240	0					240	0					240	0
241	0				241	0					241	0					241	0
242	0				242	0					242	0					242	0
243	0				243	0					243	0					243	0
244	0				244	0					244	0					244	0
245	0				245	0					245	0					245	0
246	0				246	0					246	0					246	0
247	0				247	0					247	0					247	0
248	0				248	0					248	0					248	0
249	0				249	0					249	0					249	0
250	0				250	0					250	0					250	0
251	0				251	0					251	0					251	0
252	0				252	0					252	0					252	0
253	0				253	0					253	0					253	0
254	0				254	0					254	0					254	0
255	0	411376	39.482		255	0	96763		38.6455		255	0	416104	42.8547			255	0	1025744	39.0148
		1041934																	2629114
							250386						970964
					% fiber IIa	% fiber IIx	% fiber IIb
				MOUSE 1	4.40162	5.1582	39.482
				MOUSE 2	5.7627	6.02829	38.6455
				MOUSE 3	5.42595	6.04018	42.8547
				MOUSE 4	4.56557	5.65886	39.0148
					greyscale value interval
					I	IIa	IIx		IIb
				MOUSE 1	0-133	134-135	136-137		138-255
				MOUSE 2	0-92	93-95	96-152		153-255
				MOUSE 3	0-124	125-126	127-128		129-255
				MOUSE 4	0-104	105-107	108-111		112-255

## Sheet: Figure 7
FIGURE 7B
	% of QA necrotic fibers/section				% of QA necrotic fibers/section
	Grouped data				Data per single mouse
	nude+PBS	nude+MDX	nude+C57Bl		Nude +PBS
	1	0	0		Mouse 1	Mouse 2	Mouse 3	Mouse 4	Mouse 5	Mouse 6	Mouse 7	Mouse 8
	0	1	1		0	1	2	2	1	1	3	1
	3	3	1		1	3	1	1	2	2	0	3
	2	1	3		0	0	1	1	1	1	1	0
	1	2	4
	0	2	0		% of QA necrotic fibers/section
	1	2	0		Data per single mouse
	0	3	1		nude+MDX
	1	5	0		Mouse 1	Mouse 2	Mouse 3	Mouse 4	Mouse 5	Mouse 6	Mouse 7	Mouse 8	Mouse 9
	2	7	0		0	3	2	0	1	2	1	5	2
	1	5	3		1	5	3	3	2	3	1	2	2
	3	3	0		3	7	3	0	1	0	3	3	1
	0	3	1
	1	0	1		% of QA necrotic fibers/section
	2	2	1		Data per single mouse
	2	3	0		nude+C57Bl
	1	3	1		mouse 1	mouse 2	mouse 3	mouse 4	mouse 5	mouse 6	mouse 7	mouse 8
	1	1	1		0	0	1	2	3	0	0	1
	3	1	2		1	1	1	0	0	3	1	1
	0	3	0		1	0	1	0	0	0	1	0
	1	2	0			4		0		0		0
	1	0	1
	1	3	1
	1	0	0
		2	0
		1	0
		1	0
			0
	% of QA fibrotic area				% of QA fibrotic area
	Grouped data				Data per single mouse
	nude+PBS	nude+MDX	nude+C57Bl		Nude +PBS
	3.823	5.125	4.0048		Mouse 1	Mouse 2	Mouse 3	Mouse 4	Mouse 5	Mouse 6	Mouse 7	Mouse 8
	3.5	7.645	7.2063		3.823	2.644	4.919	6.638	2.261	2.847	5.273	0.996
	2.644	14.092	5.6638		3.5	3.787	1.302	1.976	1.426	2.496	3.276	3.855
	3.787	12.138	2.6304		2.871	0.002	5.257	4.433	0.956	2.567	3.879	1.465
	0.002	7.526	6.08
	4.919	6.037	9.3367		% of QA fibrotic area
	1.302	0.751	9.6887		Data per single mouse
	5.257	2.801	11.1682		nude+MDX
	6.638	3.965	1.3299		Mouse 1	Mouse 2	Mouse 3	Mouse 4	Mouse 5	Mouse 6	Mouse 7	Mouse 8	Mouse 9
	1.976	3.023	0.0002		5.125	4.967	12.138	3.933	3.023	14.836	6.944	4.267	13.18
	4.433	4.967	0.7742		7.645	2.801	7.526	2.411	0.751	17.233	5.606	8.801	20.239
	2.261	8.864	0.0009		14.092	3.965	6.037	1.815	8.864	7.193	14.516	8.228	16.022
	1.426	6.944	1.7528
	5.273	5.606	1.1495		% of QA fibrotic area
	2.847	14.516	1.9704		Data per single mouse
	2.496	3.933	1.7416		nude+C57Bl
	0.956	2.411	1.4259		mouse 1	mouse 2	mouse 3	mouse 4	mouse 5	mouse 6	mouse 7	mouse 8
	0.996	1.815	0.0002		4.0048	0.0009	0.0002	0.7742	11.1682	1.4259	2.6304	9.6887
	3.276	13.18	2.6987		7.2063	1.7528	1.9704	2.1779	1.3299	0.0002	6.08	0.0002
	3.855	20.239	2.1779		5.6638	1.1495	1.7416	2.533	2.1457	2.6987	9.3367	2.1669
	2.567	16.022	2.533			3.8394		3.7531	7.517			1.8473
	3.879	14.836	0.0002
	1.465	17.233	2.1669
	2.871	7.193	2.1457
		4.267	7.517
		8.801	3.7531
		8.228	1.8473
			3.8394
Figure 7C
	number of centronucl fibers				number of centronucl fibers
	Grouped data				Data per single mouse
	nude pbs qa	nude mdx qa	nude c57 qa		Nude +PBS
					Mouse 1	Mouse 2	Mouse 3	Mouse 4	Mouse 5	Mouse 6	Mouse 7	Mouse 8
	1	3	0		1	1	1	1	1	1	0	0
	0	1	1		0	1	0	0	2	1	1	2
	1	3	1		1	0	1	2	1	0	0	1
	1	1	3
	1	5	0		number of centronucl fibers
	0	6	0		Data per single mouse
	1	2	1		nude+MDX
	0	3	0		Mouse 1	Mouse 2	Mouse 3	Mouse 4	Mouse 5	Mouse 6	Mouse 7	Mouse 8	Mouse 9
	1	5	4		3	1	2	7	3	3	8	1	5
	2	7	3		1	5	3	0	4	3	3	3	0
	1	5	0		0	6	5	3	0	1	0	5	3
	1	3	3				0
	0	3	3
	1	4	3		number of centronucl fibers
	0	0	4		Data per single mouse
	2	3	1		nude+C57Bl
	1	3	3		mouse 1	mouse 2	mouse 3	mouse 4	mouse 5	mouse 6	mouse 7	mouse 8
	0	1	2		0	1	3	3	1	3	1	5
	2	8	5		1	0	0	0	3	3	3	0
	0	3	0		1	4	0	3	3	4	2	3
	1	0	3
	1	1	1
	1	3	3
	0	5	3
		0
		0
		0
		0
FIGURE 7D					QA myofibers area					QA myofibers area					QA myofibers area
	QA myofibers area				Per single mouse					Per single mouse					Per single mouse
	Grouped data				nude+C57Bl					nude+MDX					nude+PBS
	nude+PBS	nude+MDX	nude+C57Bl		Mouse 1	Mouse 2	Mouse 3	Mouse 4		Mouse 1	Mouse 2	Mouse 3	Mouse 4		Mouse 1	Mouse 2	Mouse 3	Mouse 4
	3789.26	1308.71	2320.71		7549.76	6464.12	7156.3	6252.28		5198.36	5191.56	4958.58	4454.63		7958.08	6475.53	6463.66	6109.32
	2630.57	504.42	2289		6082.3	5930.25	5454.32	5516.22		4289.42	4179.87	4444.85	4235.48		5382.61	5437.82	5123.27	5928.07
	1993.7	634	2219.59		5210.01	5783.47	5239.65	5487.06		3712.85	3796.57	4294.67	4112.64		4636.6	4740.23	4893.17	4618.79
	2200.06	1789.53	1554.04		5183.54	4895.65	5083.78	4880.23		3690.59	3756.44	4025.64	4045.68		4266.34	4725.14	4471.42	4611.94
	2536.98	555.79	3690.43		5128.74	4892.26	5067.11	4838.39		3681.34	3751.22	3982.67	3663.71		4263.15	4286.43	4441.2	4538.77
	4441.2	582.63	1538.41		4789.99	4728.36	4992.63	4825.6		3656.41	3717.9	3648.48	3898.67		4255.39	4279.33	4396.33	4505.99
	4611.94	1978.81	2196.61		4789.12	4677.98	4607.69	4576.33		3636.52	3627.38	3963.11	3883.52		4232.81	3991.46	4384.29	4474.78
	1688.28	243.88	772.65		4767.17	4645.97	4601.8	4462.35		3322.07	3589.3	3944.94	3558.24		4209.72	3988.71	4367.7	4122.34
	3116.78	1491.51	3645.85		4362.88	4254.47	4580.9	4419.96		3310.66	3564.19	3469.85	3542.51		4205.77	3975.66	4361.3	4108.37
	2920.02	905.64	1943.81		4350.8	4247.63	4577.25	4415.42		3305.1	3559.2	3450.22	3529.49		4182.34	3967.85	4345.78	4104.23
	3791.09	1079.64	613.62		4327.9	4227.23	4150.38	4415.18		3279.31	3388.44	3440.01	3518.9		4151.62	3962.08	4335.74	4056.13
	2279.95	715.44	2399.31		4300.37	4196.35	4143.55	4108.25		3236.44	3387.94	3431.34	3512.67		4151.05	3948.14	4305.68	4053.6
	1547.21	705.72	849.41		4292.99	4192.72	4141.34	4106.1		3236.27	3384.77	3426.77	3478.36		3793.52	3941.79	4294.65	4024.54
	2249.36	700.17	677.51		4029.09	4177.32	4133.82	4091.24		3235.48	3369.55	3425.78	3202.11		3791.09	3940.38	3890.31	3758.3
	1995.53	833.91	2140.08		4028.27	4058.54	4122.54	4086.18		3230.22	3357.43	3425.25	3196.65		3789.26	3908.23	3858.66	3756.85
	3948.14	674.72	1567.83		4024.13	4045.82	4009.98	4073.23		3227.72	3355.55	3415.11	3195.56		3787.67	3904.77	3853.61	3751.63
	3471.06	417.88	2616.26		4019.36	4036.78	3981.47	3968.68		3220.27	3354.35	3394.81	3190.85		3779.68	3642.26	3835.22	3750.28
	2509.13	758.02	2087.68		4015.51	4033.6	3979.09	3964.84		3208.85	3330.09	3392.89	3182.93		3775.54	3639.52	3831.28	3745.33
	2378.1	716.83	1685.95		3912.53	3932.62	3969.89	3947.44		3205.15	3322.23	3390.72	3175.39		3764.25	3622.63	3822.59	3743.58
	2124.73	928.32	1723.64		3907.96	3925.82	3900.66	3935.81		3118.73	3129.11	3107.65	3171.11		3546.11	3620.34	3821.45	3739.5
	5437.82	402.15	2452.17		3905.27	3919.78	3898.47	3872.38		3114.91	3127.74	3094.73	3162.57		3541.73	3614.87	3806.13	3733.86
	3180.24	428.99	2628.67		3901.11	3913.9	3898.47	3863.55		3090.84	3124.78	3091.53	3160.15		3541.36	3608.25	3798.39	3731.81
	1509.77	333.66	719.33		3814.63	3829.38	3889.7	3842.68		3086.67	3077.42	3114.12	3154.22		3540.59	3599.34	3468.43	3726.72
	2131.57	567.36	1947.49		3808.89	3826.84	3873.72	3837.7		3048.3	3077.42	3113.06	3143.26		3517.01	3597.59	3458.6	3725.06
	2467.59	1016.71	1892.79		3802.05	3822.35	3769.68	3833.55		3045.33	3074.65	3058.45	3135.56		3514.88	3593.41	3442.29	3724.61
	2238.86	864.46	888.94		3792	3821.68	3767.81	3737.87		3036.89	2984.39	3057.43	3134.81		3508.03	3578.8	3433.63	3714.5
	2475.35	1283.26	802.07		3786.01	3820.02	3767.7	3721.7		3025.78	2971.45	3054.76	3132.61		3504.28	3575.07	3430.94	3704.9
	1673.21	683.51	3171.96		3783.78	3748.63	3761.87	3720.82		3000.77	2970.69	3022.28	3068.85		3501.06	3573.33	3428.14	3697.96
	3015.43	851.96	1468.54		3783.33	3742.23	3758.6	3718.44		2999.91	2961.73	3015.41	3067.48		3495.21	3571.46	3424.44	3697.09
	2701.33	662.22	993.74		3771.95	3738.07	3758.35	3717.49		2999.77	2944.14	3013.15	2925.95		3491.6	3569.21	3415.61	3695.95
	1527.58	1118.98	1110.03		3692.46	3716.67	3756.76	3585.33		2998.29	2943.56	3012.38	2925.49		3484.98	3564.49	3412.49	3681.98
	4618.79	1168.5	3518.53		3690.43	3715.09	3756.16	3580.63		2989.73	2942.84	3010.32	2925.04		3481.3	3562.65	3410.25	3664.25
	3739.5	960.71	1430.85		3686.54	3707.44	3750.25	3575.6		2987.64	2941.93	3008.58	2920.54		3475.52	3560.54	3405.77	3656.38
	2336.56	1602.11	2958.69		3684.72	3703.32	3626.5	3572.77		2987.13	2939.52	3007.67	2909.97		3475.16	3560.36	3405	3650.02
	2382.21	752.46	2005.4		3680.7	3692.92	3619.89	3567.25		2986.72	2933.58	3005.47	2903.88		3473.72	3555.19	3402.37	3646.94
	3340.94	871.86	2731.17		3675.82	3672.51	3617.6	3565.13		2984.84	2930.06	3002.45	2902.96		3471.06	3550.29	3400.56	3642.26
	2208.27	1588.23	2052.28		3675.13	3671.59	3610.76	3563.28		2902.21	2893.7	2870.12	2860.85		3293.77	3363.63	3400.56	3329.99
	2067.66	1006.53	2608.91		3675.13	3663.98	3608.25	3562.36		2900.44	2892.31	2865.47	2857.61		3289.8	3361.99	3399.94	3326.82
	3756.85	723.77	2613.04		3537.37	3653.55	3606.89	3562.35		2900.38	2882.93	2865.23	2856.1		3285.44	3355.55	3394.89	3323.27
	2915.91	699.71	3023.5		3536.15	3645.85	3606.19	3561.5		2897.61	2882.6	2864.44	2855.19		3285	3353.27	3394.81	3323.15
	2783.05	491.93	1360.07		3535.69	3645.66	3600.5	3557.14		2894.44	2875.19	2861.31	2853.23		3284.08	3347.33	3394.17	3321.2
	459.73	346.15	3557.14		3531.61	3641.8	3598.73	3549.81		2778.67	2823.1	2796.29	2847.11		3284.02	3345.01	3390.84	3317.66
	1980.92	454.9	1547.14		3530.64	3638.18	3585.85	3546.12		2778.47	2819.66	2796.06	2845.11		3280.81	3343.88	3387.24	3315.33
	2950.6	1257.35	2845.16		3530.41	3525.51	3493.58	3544.56		2778.03	2815.49	2795.13	2841.03		3280.48	3342.31	3381.06	3315.33
	2406.87	871.4	2515.14		3525.84	3520.36	3493.52	3540.5		2778.03	2813.64	2793.28	2838.29		3278.12	3340.94	3380.48	3306.24
	1045.02	372.99	1684.57		3455.88	3520.28	3488.4	3538.64		2776.05	2811.36	2792.82	2833.73		3278.1	3340.01	3376.92	3305.26
	1980.92	628.44	2084.46		3454.94	3518.53	3488.4	3473.52		2775.29	2810.67	2783.84	2830.53		3277.64	3338.89	3371.54	3304.76
	797.57	1103.24	1097.16		3454.16	3431.4	3486.47	3469.69		2773.01	2805.33	2782.64	2828.25		3275.56	3335.92	3371.02	3301.64
	1604.73	569.21	2871.36		3452.72	3431.4	3484.06	3461.26		2772.44	2796.78	2778.94	2824.89		3273.59	3332.99	3364.17	3301.22
	2164.45	1227.27	2782.19		3446.4	3429.68	3482.22	3460.56		2771.9	2751.17	2674.24	2708.18		3273.38	3224.61	3185.67	3171.56
	3127.74	976.91	2199.37		3440.92	3422.33	3481.73	3458.15		2771.44	2750.64	2669.78	2706.28		3272.01	3220.99	3182.74	3170.55
	3049.22	1088.9	3011.55		3390.71	3422.21	3417.64	3457.85		2770.73	2745.62	2667.56	2705.82		3264.72	3210.57	3182.07	3170.2
	1767.26	902.87	1387.19		3382.49	3419.43	3415.81	3399.94		2767.76	2743.8	2667.09	2704.18		3262.47	3210.37	3181.15	3166.52
	2333.36	300.34	564.44		3382.03	3417.87	3407.82	3398.75		2767.53	2742.88	2666.64	2701.78		3258.31	3202.11	3180.63	3166.12
	2910.88	795.97	1424.88		3382.03	3372.58	3404.54	3395.57		2765.12	2742.88	2666.18	2699.84		3240.87	3201.38	3180.24	3164.3
	1939.37	1542.88	2521.12		3379.83	3368.79	3404.19	3392.53		2758.86	2741.9	2665.56	2699.11		3240.45	3195.83	3177.94	3164.26
	1925.68	924.62	2191.55		3377.43	3368.34	3403.88	3392.47		2753.38	2734.54	2663.44	2698.41		3236.27	3191.02	3175.36	3163.36
	1856.28	2374.47	201.78		3374.69	3365.96	3402.58	3392.13		2751.43	2731.8	2662.07	2698.14		3235.89	3189.39	3175.22	3160.47
	803.51	1110.65	1014.88		3350.23	3363.37	3401.03	3392.13		2751.36	2728.03	2659.67	2697.02		3234.53	3189.23	3172.38	3158.41
	1244.98	524.32	1173.46		3350.07	3362.95	3361.79	3324.56		2628.62	2727.36	2659.56	2695.28		3232.29	3188.6	3171.57	3152.97
	3181.15	626.59	854.47		3348.41	3343.08	3357.48	3323.26		2627.83	2727.16	2644.72	2692.54		3056.56	3107.61	3022.82	3152.85
	712.2	451.2	1123.36		3347.79	3341.4	3356.01	3319.84		2623.72	2723.25	2642.67	2689.85		3055.61	3104.91	3021.04	3151.21
	2406.41	612.25	482.62		3345.05	3340.21	3352.49	3316.26		2622.98	2720.16	2642.44	2685.01		3052.92	3102.11	3020.71	3150.06
	2106.47	1401.73	744.15		3314.85	3327.7	3352.36	3314.85		2621.44	2718	2640.42	2680.37		3052.57	3100.8	3020.25	3149.65
	2638.33	582.63	1221.72		3312.64	3325.94	3351.11	3096.89		2618.67	2714.57	2629.04	2679.44		3050.12	3099.76	3019.65	3146.65
	1216.67	904.25	2459.06		3312.64	3324.91	3350.53	3094.59		2617.52	2709.34	2628.63	2675.65		3049.22	3093.5	3019.23	3146.26
	1116.23	1339.26	609.94		3310.35	3294.9	3167.92	3093.56		2615.96	2597.24	2541.56	2567.77		3049.17	3090.4	3015.43	3144.35
	1525.75	451.66	2745.42		3305.33	3293.92	3165.66	3089.71		2614.13	2596.44	2540.18	2567.45		3045.81	3086.76	3011.48	3138.87
	1899.2	873.25	2745.42		3304.8	3292.55	3164.76	3088.52		2610.94	2593.83	2539.72	2559.35		3044.91	3086.65	3009.55	3138.83
	3112.67	655.28	2644.76		3301.61	3291.14	3163.09	3087.53		2609.57	2585.5	2539.11	2556.61		3044.46	3081.87	3008.31	3138.6
	1439.46	149.01	2059.18		3295.75	3290.27	3162.4	3087.11		2607.29	2583.55	2538.81	2555.38		3044.46	3079.8	3006.3	3128.69
	907.6	609.47	645.33		3227.91	3289.91	3156.05	3086.18		2606.78	2576.58	2537.89	2555.38		3041.83	3074.97	3002.38	3127.74
	1478.27	197.6	1436.83		3227.79	3288.44	3154.05	3084.95		2605.8	2574.22	2537.78	2555.11		3040.01	3073.41	3002.19	3124.18
	1804.24	862.14	1029.13		3225.07	3287.59	3153.35	3084.37		2601.35	2571.68	2536.91	2550.22		3038.98	3072.84	2998.51	3123.7
	1553.6	1389.7	205		3223.72	3286.87	3152.05	3084		2597.78	2569.2	2533.67	2543.85		3037.75	3071.59	2998.5	3121.19
	1367.33	1139.8	2807.93		3221.33	3286.16	3149.97	3083.87		2504.05	2531.5	2521.24	2485.28		3037.29	3070.89	2998.22	3120.58
	1646.28	719.61	2536.28		3220.87	3285.77	3148.28	3083.59		2502.28	2530.89	2519.56	2481.78		3036.89	3070.22	2996.26	3118.01
	1859.93	1081.96	4091.24		3220.56	3283.53	3147.53	3083.46		2500.1	2530.47	2519.52	2480.37		3033.97	3067.02	2995.46	3117.23
	1668.19	424.82	4362.88		3216.09	3275.4	3146.46	3075.88		2495.89	2527.65	2518.72	2479.8		3033.12	3066.98	2994.54	3116.78
	2419.65	754.32	2699.45		3215.85	3274.74	3145.76	3073.6		2493.15	2524.87	2518.02	2475.82		3028.56	3065.41	2992.6	3116.33
	1402.48	650.19	1622.98		3214.48	3272.21	3140.27	3073.16		2492.94	2524.2	2515.98	2475.8		3026.84	3062.99	2989.87	3113.93
	1898.74	1017.17	1223.56		3209.65	3271.78	3139.99	3073.16		2489.5	2523.28	2515.98	2472.58		3025.33	3059.55	2989.46	3113.48
	1756.76	1198.58	1699.28		3209.65	3269.96	3139.15	3069.46		2489.33	2522.83	2471.7	2472.12		3023.46	3058.89	2988.15	3112.67
	3335.92	541.9	2757.83		3200.65	3269.96	3138.46	3067.93		2488.49	2514.69	2470.22	2448.05		2972.06	2941.65	2988.04	2920.3
	2036.16	1375.35	618.21		3198.96	3266.75	3138.21	3067.6		2486.22	2513	2468.42	2447.54		2970.18	2940.29	2987.65	2920.05
	3071.59	1823.31	1229.53		3197.59	3262.87	3137.1	3066.11		2485.54	2513	2436.95	2447.11		2962.47	2938.73	2987.15	2920.02
	2358.02	1022.72	2888.83		3190.74	3257.85	3135.96	3066.11		2460.55	2510.65	2436.07	2446.67		2961.91	2938.01	2985.76	2917.29
	2996.26	1181.92	2515.6		3186.17	3254.23	3130.29	3065.9		2455.72	2508.68	2432.32	2446.15		2957.94	2937.99	2980.16	2915.91
	1466.86	1286.04	1199.66		3184.81	3249.64	3129.8	3062.65		2451.68	2506.85	2428.78	2441.55		2956.36	2932.49	2979.15	2915.45
	2015.16	1616.46	1703.88		3181.15	3247.8	3126.37	3061.66		2426.95	2505.17	2427.23	2438.37		2955.01	2930.05	2975.12	2914.99
	2767.99	1564.63	1000.63		3180.7	3246.44	3125.46	3061.65		2426.77	2504.51	2427.12	2437		2954.35	2928.23	2974.78	2912.72
	2044.83	1796.47	853.09		3179.72	3241.78	3121.8	3061.61		2425.58	2424.89	2420.11	2413.35		2950.84	2927.86	2974.64	2910.88
	3726.72	2355.04	1264.46		3177.15	3238.64	3121.8	3060.27		2408.84	2424.1	2419.19	2412.8		2950.6	2925.63	2973.81	2910.79
	4345.78	2060.72	3707.44		3177.05	3238.22	3121.78	3059.26		2405.02	2421.02	2418.56	2412.06		2950.6	2925.49	2899.56	2910.78
	3272.01	870.01	4141.34		3176.03	3234.59	3119.41	3058.58		2404.58	2391.13	2417.33	2411.89		2950.22	2925.09	2897.17	2907.98
	3798.39	890.83	2535.82		3175.64	3234.11	3113.66	3058.31		2395.99	2390.89	2415.75	2409.3		2949.92	2924.64	2894.9	2907.19
	2575.33	557.64	1993.91		3171.96	3233.68	3106.74	3057.96		2393.06	2389.06	2382.67	2381.88		2949.87	2923.76	2894.45	2905.79
	631.85	1142.58	290.49		3170.58	3233.09	3105.63	3057.89		2392.98	2383.04	2382.21	2379.93		2948.52	2921.38	2894.45	2905.41
	2720.05	970.89	860.9		3170.2	3232.77	3104.4	3057.43		2374.47	2377.19	2382.17	2379.87		2947.17	2920.59	2894.01	2904.92
	3578.8	835.76	3756.16		3169.28	3232.75	3102.47	3056.56		2371.61	2375.26	2381.88	2378.56		2648.86	2757.08	2894.01	2904.88
	4263.15	1205.98	846.65		2823.65	3053.38	2967.17	2891.71		2369.33	2364.41	2339.79	2327.11		2648.43	2755.96	2893.58	2902.62
	0	1070.85	3964.84		2822.64	3052.41	2966.73	2889.5		2367.15	2363.86	2339.3	2322.67		2648.38		2893.11	2902.61
	0	1422.09	1329.73		2820.59	3052.41	2964.78	2889.43		2367.07	2363.83	2338.87	2319.4		2648.29		2890.76	2902.12
	0	912.58	569.49		2820.03	3051.93	2961.56	2888.83		2366.23	2363.37	2338.39	2318.3		2647.48		2890.38	2901.22
	1953.97	1412.37	1653.78		2819.67	3051.84	2961.15	2888.59		2365.78	2363.04	2337.9	2317.28		2646.09		2547.02	2900.38
	1737.76	1298.07	1037.4		2819.12	3050.03	2960.21	2888.51		2365.68	2359.84	2335.6	2315.1		2645.22	2747.57	2546.83	2753.93
	874.29	1265.21	3053.38		2816.95	3049.12	2958.69	2886.19		2289.54	2359.39	2335.11	2310.89		2644.89	2744.47	2546.28	2753.84
	2149.9	2050.53	820.45		2816.38	3047.39	2958.43	2884.97		2284.97	2359.2	2331.89	2308.3		2642.36	2743.94		2750.9
	1414.35	3010.32	3069.46		2816.04	3046.4	2957.77	2884.41		2284.92	2356.37	2331.45	2303.21		2641.51	2742.88	2883.15	2748.07
	603.13	861.68	570.41		2815.59	3046.36	2956.54	2883.31		2284.89	2355.04	2330.58	2302.74		2641.45	2742.67	2881.67	2545.91
	1345.44	2093.11	1667.11		2815.01	3044.65	2955.87	2883.15		2284.51	2354.36	2327.89	2300.58		2639.63	2739.23	2880.43	2545.2
	1280.12	2105.14	1387.65		2813.77	3041.38	2955.17	2882.69		2284.51	2354.36	2327.35	2299.11		2639.07	2737.57	2880.4	2544.99
	995	1980.66	1013.04		2813.15	3041.34	2954.73	2881.64		2283.5	2342.04	2327.27	2298.58		2638.33	2737.11	2878.25	2544.1
	1908.02	2472.58	3216.09		2813.13	3037.43	2953.8	2881.03		2280.07	2274.05	2262.95	2297.33		2638.33	2735.73	2875.41	2543.64
	1929.19	1337.41	2753.23		2812.73	3036.11	2953.8	2880.75		2279.14	2272.2	2262.02	2294.64		2637.83	2735.32	2874.08	2542.25
	1307.6	1510.48	1022.7		2812.27	3034.61	2953.35	2880.75		2276.3	2269.27	2261.69	2243.59		2637.27	2733.66	2873.62	2541.33
	727.9	1075.48	872.39		2811.61	3034.42	2951.52	2879.86		2276.3	2268.08	2257.48	2242.97		2636.45	2733.29	2868.19	2540.63
	1094.1	1925.59	2940.76		2811.5	3027.36	2950.75	2879.07		2276.3	2267.06	2255.94	2242.12		2634.17	2732.31	2867.06	2537.8
	1937.75	1036.61	1970.47		2810.9	3025.93	2950.15	2877.23		2275.9	2266.65	2253.01	2242.12		2634.11	2731.01	2864.29	2537.58
	700.87	1442.46	2102.84		2809.33	3025.48	2949.81	2876.77		2224.62	2266.54	2252.6	2241.16		2630.57	2730.79	2863.09	2536.98
	2108.46	1299.92	1113.24		2807.93	3025.47	2949.2	2876.32		2220.83	2265.34	2250.91	2240.23		2630.57	2730.22	2861.12	2536.98
	950.41	2050.53	3392.13		2807.93	3023.5	2948.71	2874.58		2218.58	2264.88	2247.65	2239.32		2630.54	2728.54	2860.93	2535.82
	1972.88	2008.89	952.37		2806.52	3022.37	2947.41	2874.05		2218.52	2263.87	2247.43	2237.78		2630.51	2728.49	2859.84	2535.47
	1832.35	1351.75	1483.71		2805.63	3021.48	2945.58	2873.9		2217.86	2205.99	2193.21	2236.58		2629.59	2727.92	2859.09	2534.24
	1626.5	1069.46	707.84		2805.58	3020.07	2944.21	2872.72		2216.85	2204.17	2191.91	2236.44		2629.16	2723.5	2858.46	2534.14
	953.56	1375.82	1068.66		2805.16	3017.26	2943.76	2872.54		2214.44	2201.86	2190.92	2233.74		2626.92	2721.17	2858.38	2532.25
	3072.84	1174.51	3567.25		2804.75	3017.06	2942.56	2871.36		2214.36	2201.4	2190.92	2232.47		2626.37	2720.96	2857.98	2531.2
	2509.8	1258.27	3671.59		2804.51	3016.28	2942.39	2871.33		2212.04	2200.62	2189.83	2231.1		2625.13	2720.81	2856.85	2530.13
	1097.25	1454.49	1495.66		2802.31	3015.84	2941.02	2869.1		2211.67	2200.51	2187.11	2229.73		2624.18	2720.78	2855.23	2529.39
	750.42	2123.19	2772.08		2801.98	3014.52	2940.76	2869.06		2209.27	2199.08	2185.9	2226.53		2623.77	2720.05	2854.58	2528.93
	275.66	2262.02	2590.52		2800.24	3013.3	2940.76	2866.6		2208.73	2195.84	2185.9	2175.02		2620.83	2719.39	2854.58	2527.98
	1751.27	0	785.52		2799.49	3013.05	2940.49	2865.83		2206.14	2195.11	2184.28	2174.82		2619.02	2718.06	2854.31	2527.11
	2901.22	0	1427.64		2799.03	3012.24	2940.1	2862.75		2156.05	2194.48	2180.57	2170.87		2618.99	2716.54	2853.03	2526.94
	3045.81	0	998.33		2798.87	3011.9	2939.16	2862.75		2155.98	2193.66	2179.51	2168.55		2617.45	2710	2849.56	2525.08
	3021.04	0	909.62		2798.67	3011.6	2938.18	2857.31		2155.31	2193.66	2177.33	2167.62		2616.94	2709.54	2847.92	2523.98
	3044.46	735.81	3822.35		2795.38	3011.55	2938.01	2857.01		2155.31	2142.08	2135.68	2165.65		2616.69	2708.44	2846.42	2523.02
	2171.52	369.75	2581.79		2793.91	3009.04	2937.82	2855.73		2152.89	2141.62	2135.68	2163.53		2614.67	2708.19	2844.58	2522.86
	1611.64	1857.1	0		2790.65	3008.81	2937.57	2855.64		2152.12	2140.31	2134.76	2163.45		2611.85	2707.99	2843.75	2522.65
	1174.72	717.76	0		2790.36	3007.67	2936.66	2855.46		2151.79	2138.67	2134.32	2160.79		2609.8	2706.81	2840.98	2521.91
	2685.01	1019.02	2507.68		2789.29	3007.28	2935.06	2853.38		2151.66	2138.47	2131.98	2160.58		2608.32	2705.89	2839.62	2521.71
	1997.21	1323.52	3065.9		2787.62	3006.76	2934.17	2851.99		2151.42	2138.46	2130.66	2159.81		2607.99	2705.78	2838.61	2521.29
	2060.27	1574.81	969.97		2787.44	3006.5	2934.17	2851.86		2146.76	2137.51	2129.29	2158.67		2607.96	2705.36	2837.81	2520.66
	1881.9	1889.03	2816.04		2786.33	3004.19	2930.53	2848.8		2145.27	2137.05	2128.74	2157.43		2607.53	2701.33	2837.35	2520.61
	2421.51	1249.48	1520.93		2785.63	3003.1	2929.41	2848.38		2143.44	2136.14	2127.35	2156.51		2607.5	2699.48	2837.21	2520.17
	1797.67	1658.11	2212.47		2785.38	3002.19	2928.72	2847.4		2105.14	2092.22	2126.55	2119.7		2607.09	2699.45	2833.72	2520.16
	1844.06	1439.22	488.39		2785.34	2999.24	2928.38	2846.97		2105.1	2091.48	2124.73	2119.58		2606.29	2698.08	2833.53	2519.63
	1976.49	1525.29	2014.31		2784.42	2998.22	2927.14	2845.97		2104.38	2088.72	2124.58	2117.88		2604.84	2698.08	2833.51	2518.94
	1894.06	1809.89	2194.33		2782.19	2994.71	2924.67	2845.97		2102.67	2087.65	2123.69	2117.88		2604.39	2696.77	2831.91	2517.9
	2807.98	1061.6	1915.45		2781.68	2993.52	2923.97	2845.16		2102.54	2086.17	2123.19	2117.17		2603.05	2696.44	2830.5	2516.95
	2485.47	1737.24	2601.55		2779.4	2992.89	2923.3	2845.09		2102.36	2084.44	2121.38	2114.68		2602.67	2695.56	2825.56	2516.89
	1010.77	1374.43	2060.56		2778.06	2990.78	2922.6	2842.34		2101.9	2080.89	2121.34	2114.68		2600.28	2695.4	2824.11	2516.06
	1549.48	1000.51	1305.54		2777.89	2989.72	2922.02	2841.49		2100.05	2077.84	2121.08	2114.4		2600.19	2694.37	2823.75	2514.96
	1464.8	1296.22	2352.59		2775.81	2989.44	2918.07	2841.03		2098.66	2076.45	2120.52	2114.13		2598.33	2694.06	2823.52	2513.41
	3182.74	1194.87	1323.22		2774.38	2989.41	2915.85	2841.03		2098.61	2074.87	2058.22	2113.86		2596.3	2693.53	2822.15	2512.5
	2819.69	901.94	2305.43		2774.32	2987.45	2915.45	2840.89		2098.25	2074.51	2056.61	2113.77		2593.28	2693.48	2820.95	2512.33
	3664.25	1704.38	2922.6		2773.01	2986.09	2914.9	2839.21		2096.78	2074.49	2054.33	2113.01		2593.26	2693.12	2819.69	2511.38
	1441.38	533.11	2102.28		2773.01	2985.81	2914.25	2839.21		2096.44	2072.29	2053.31	2112.21		2592.68	2693.02	2816.52	2511.31
	1914.78	1116.2	2083.23		2772.96	2985.76	2913.17	2837.55		2093.11	2068.93	2052.39	2112.21		2591.78	2693.02	2813.44	2510.96
	2637.27	593.73	1614.8		2772.08	2985.73	2912.73	2836.93		2013.79	2068.4	2050.53	2111.94		2586.74	2690.85	2812.53	2509.8
	0	390.58	1255.2		2770.69	2981.21	2911.53	2836.41		2013.51	2066.56	2050.53	2111.62		2586.58	2690.42	2810.2	2509.13
	0	384.56	1589.41		2769.79	2981.19	2910.89	2833.27		2013.33	2062.46	2050.07	2105.71		2585.65	2689.97	2808.78	2505.29
	0	1080.57	716.03		2769.78	2977.93	2909	2832.75		2012.24	2061.64	2048.22	2032.05		2584.92	2689.9	2807.98	2504.93
	1558.49	927.39	852.97		2769.36	2976.11	2907.43	2830.53		2011.56	2060.72	2047.12	2031.14		2583.38	2689.59	2807.44	2503.74
	1753.07	887.13	977.23		2768.44	2971.6	2905.83	2830.08		2011.05	2059.33	2046.83	2029.29		2582.6	2688.58	2806.4	2502.73
	3724.61	494.24	1208.04		2767.8	2971.25	2903.58	2830.08		2010.59	2058.67	2046.37	2028.78		2581.18	2686.82	2805.16	2501.37
	2183.69	1698.37	1986.65		2765.39	2971.15	2903.14	2829.7		2009.35	2004.11	2045.29	2025.55		2580.69	2686.27	2802.68	2501.37
	4471.42	1060.67	2214.29		2765.39	2970.69	2899.47	2829.61		2008.89	2003.8	2044.95	2025.08		2580.41	2685.21	2801.98	2499.94
	2351.7	826.97	3352.49		2764.34	2968.99	2897.61	2825.11		2006.57	1995.98	2043.92	2024.74		2580.06	2685.21	2801.5	2499.07
	3066.98	927.85	857.51		2760.68	2967.95	2897.05	2824.6		1988.68	1994.28	2042.09	2023.83		2577.06	2685.01	2798.81	2497.64
	2893.11	1233.75	3130.29		2759	2967.95	2892.68	2823.69		1987.14	1993.61	2039.89	2021.33		2575.79	2684.9	2798.54	2497.19
	2838.61	1029.66	1083.34		2698.43	2647.01	2757.94	2598.37		1985.94	1991.56	2038.04	2015.61		2575.33	2683.66	2796.09	2496.8
	1483.27	1463.28	1985.74		2697.68	2645.51	2757.83	2598.17		1984.57	1989.96	2032.51	2014.9		2575.11	2680.8	2794.17	2496.42
	1985.05	712.67	3225.07		2697.68	2645.11	2757.57	2597.24		1982.05	1936.19	1966.77	1949.42		2574.21	2680.51	2792.91	2495.89
	3264.72	1081.03	2927.14		2697.68	2644.76	2756.18	2596.62		1980.66	1935.77	1965.76	1948.05		2572.53	2679.16	2792.22	2495.89
	2604.84	589.11	851.61		2696.78	2644.72	2754.75	2596.53		1979.55	1935.18	1964.03	1948.05		2572.13	2679.09	2789.97	2495.89
	2897.17	785.78	2967.95		2696.77	2642.46	2754.08	2595.2		1978.81	1934.81	1963.57	1947.59		2572.08	2676.91	2787.44	2494.93
	1299.04	1497.06	1628.86		2696.7	2641.07	2753.94	2594.36		1975.44	1934.38	1962.61	1942.25		2571.97	2676.82	2786.79	2494.53
	1695.87	704.34	3493.52		2694.51	2641.07	2753.23	2594.31		1975.44	1933.89	1957.54	1942.22		2571.22	2676.68	2786.75	2494.46
	2040.9	323.48	2508.59		2694.49	2640.52	2752.96	2594.05		1974.53	1932.89	1955.54	1940.86		2571.17	2676.34	2785.2	2494.04
	2267.02	171.69	3170.2		2692.7	2640.16	2752.92	2593.59		1974.44	1932.89	1953.89	1938.08		2570.61	2676.22	2784.42	2493.54
	3262.47	1725.21	1276.97		2689.07	2639.16	2752.72	2593.36		1971.2	1931.52	1952.82	1938		2570.26	2674.14	2783.05	2493.17
	2002.61	1461.43	2571.62		2688.13	2638.12	2751.19	2593.13		1970.94	1931.16	1951.7	1936.69		2568.89	2672.76	2782.14	2493.15
	1824.69	1039.38	1511.86		2687.11	2637.87	2749.83	2592.22		1930.7	1925.59	1901.06	1887.33		2567.99	2670.15	2780.67	2493.14
	2566.55	1395.25	2439.66		2686.22	2635.08	2747.99	2592.03		1930.66	1924.66	1900.57	1887.18		2567.97	2669.57	2779.89	2492.27
	2040.9	1377.2	1673.3		2684.44	2634.18	2746.21	2591.31		1928.87	1922.41	1897.37	1885.96		2567.54	2669.35	2778.97	2492.26
	1519.75	263.32	2857.31		2683.64	2631.45	2746.07	2590.52		1928.87	1920.57	1893.78	1883.25		2567.08	2668.66	2778.94	2490.88
	2072.88	740.9	2819.67		2682.54	2630.27	2745.62	2590.39		1928.42	1920.57	1892.81	1882.31		2566.55	2667.9	2776.45	2490.8
	3172.38	1151.84	2789.29		2679.42	2629.66	2745.42	2589.94		1927.44	1916.84	1892.35	1881.16		2566.16	2667.76	2776.18	2490.43
	2170.62	1436.44	1829.29		2679.42	2628.67	2745.42	2589.48		1927.44	1916.42	1890.52	1879.65		2564.37	2666.4	2775.07	2488.02
	1120.22	848.72	2442.38		2678.97	2628.3	2745.3	2589.31		1926.13	1916.33	1889.49	1878.2		2564.3	2664.95	2773.46	2487.22
	2505.29	1601.65	3179.72		2678.19	2626.94	2742.3	2589.31		1866.78	1915.56	1889.49	1877.33		2563.86	2664.52	2772.82	2486.64
	1982.34	1696.98	2165.31		2675.31	2626.92	2739.86	2589.03		1866.35	1913.81	1889.15	1876.28		2558.78	2663.59	2772.51	2486.37
	1729.65	1654.4	1889.15		2674.4	2626.49	2739.83	2589.03		1866.22	1913.56	1889.03	1874.46		2558.32	2663.39	2769.7	2485.69
	3433.63	1039.38	1647		2674.1	2625.16	2737.86	2588.79		1866.21	1912.7	1888.7	1872.72		2556.61	2662.77	2767.99	2485.47
	2389.53	1594.24	1782.59		2673.97	2623.81	2737.59	2588.57		1864.5	1909.97	1859.11	1871.8		2554.67	2661.27	2767.07	2485.39
	2698.08	1428.57	2379.35		2670.02	2623.77	2736.44	2588.08		1864.04	1908.93	1858.49	1870.98		2554.33	2661.16	2767.02	2485.01
	3151.21	548.38	2872.72		2669.83	2622.87	2735.57	2587.95		1863.59	1908.55	1857.65	1868.94		2553.26	2660.24	2766.54	2484.32
	1698.57	2298.58	1724.99		2669.83	2621.9	2735.09	2587.92		1861.3	1908.46	1857.1	1868.67		2551.21	2657.99	2764.23	2483.67
	2455.75	1934.38	2605.63		2669.47	2620.6	2734.42	2586.74		1861.1	1907.67	1855.28	1839.51		2550.31	2656.68	2763.8	2482.97
	1857.12	588.64	1069.28		2669.02	2620.59	2732.83	2586.1		1860.48	1906.61	1854.91	1838.11		2548.39	2652.32	2761.97	2482.94
	1979.64	2492.94	1315.97		2668.92	2620.11	2732.38	2585.37		1860.34	1904.37	1852.35	1838.07		2548.23	2649.88	2760.68	2482.94
	1590.47	1293.44	1798.46		2668.01	2619.2	2731.63	2585.37		1859.26	1901.52	1850.62	1838.02		2547.74	2648.98	2759.87	2482.51
	2115.22	0	3049.12		2667.21	2618.78	2731.17	2584.76		1811.56	1830.63	1850.35	1837.33		2888.16	2479.57	2456.77	2482.26
	1392.28	0	2520.38		2666.4	2616.26	2729.75	2584.32		1811.54	1827.48	1849.23	1837.19		2887.71	2478.27	2455.75	2480.52
	1442.73	0	1948.1		2665.91	2616.03	2728.29	2583.86		1810.36	1827.48	1847.98	1837.15		2887.2	2475.94	2454.35	2480.47
	3571.46	0	2295		2665.03	2615.02	2727.49	2583.55		1809.89	1827.06	1847.32	1837.11		2885.12	2475.35	2453.72	2479.91
	1684.61	1338.51	2382.52		2664.81	2613.84	2725.32	2581.79		1807.58	1827.01	1845.02	1837.11		2438.37	2474.23	2452.52	2431.92
	3751.63	849.12	1294.65		2663.22	2613.04	2725.07	2581.72		1805.15	1827	1843.61	1836.69		2438.18	2473.76	2451.42	2429.05
	1567.05	446.02	2403.38		2663.13	2611.21	2724.16	2579.88		1803.24	1826.61	1842.75	1833.46		2437.92	2470.78	2450.67	2428.32
	3380.48	529.1	1539.98		2663.13	2610.16	2722.9	2578.88		1802.95	1826.1	1842.68	1832.58		2437.91	2470.47	2450.24	2426.51
	2083.24	722.21	3377.43		2662.98	2610.03	2722.14	2578.52		1802.95	1823.31	1840.3	1832.44		2437.43	2469.15	2450.09	2426.48
	2792.22	373.43	423.54		2662.35	2609.99	2718.79	2578.52		1802.95	1822.5	1840.3	1832.44		2437.39	2467.59	2449.89	2425.13
	1669.75	2530.47	3051.84		2662.21	2609.11	2717.15	2578.48		1802.87	1821.57	1839.56	1832.08		2437	2465.96	2448.54	2424.59
	2663.39	723.12	2361.21		2661.32	2608.91	2715.11	2578.07		1799.71	1821.13	1794.8	1787.22		2436.94	2465.03	2446.89	2422.41
	1549.93	746.41	1724.09		2660.5	2607.87	2714.92	2577.97		1798.76	1820.56	1792.31	1786.73		2436.83	2464.63	2446.06	2422.14
	1796.77	656.93	2253.74		2659.9	2607.03	2714.56	2577.61		1798.03	1819.15	1789.53	1786.43		2436.07	2464.6	2445.07	2421.98
	2204.41	855.97	1603.46		2658.88	2606.61	2713.02	2577.16		1796.93	1817.93	1788.71	1786.05		2436.02	2464.58	2442.93	2421.51
	649.07	1075.1	579.08		2657.96	2606.47	2710.92	2576.73		1796.48	1817.48	1788.61	1784.17		2435.93	2462.79	2442.49	2421.51
	1926.94	635.02	2171.21		2657.51	2605.83	2710.49	2576.7		1796.47	1816.84	1788.26	1784.07		2434.69	2462.5	2441.58	2421.07
	2044.95	1711.03	2909		2657.33	2605.63	2710.17	2575.81		1796.24	1816.37	1788.26	1783.05		2434.67	2459.52	2441.33	2420.89
	459.89	664.23	2589.31		2657.22	2604.44	2710.01	2575.79		1795.48	1814.06	1787.72	1783.05		2433.32	2459.06	2440.88	2420.11
	885.55	422.28	4607.69		2656.27	2603.82	2709.74	2574.22		1745.8	1771.02	1735.22	1780.5		2432.86	2456.86	2438.75	2419.65
	2063.42	625.43	1382.17		2656.14	2603.77	2709.55	2574.22		1743.72	1770.35	1734.46	1778.68		2389.63	2408	2374.45	2419.65
	3390.84	965.99	2751.19		2653.18	2603.77	2709.02	2572.68		1743.52	1768.25	1732.1	1778.64		2389.53	2407.92	2373.97	2417.89
	507.64	947.27	1236.16		2653.18	2602.91	2708.94	2572.2		1743.44	1763.94	1732.03	1777.76		2389.49	2407.1	2373.88	2416.05
	401.78	638.21	2000.7		2652.03	2601.81	2708.56	2571.62		1743.26	1760.84	1731.66	1776.44		2388.63	2406.87	2373.45	2415.37
	2107.11	1353.57	2650.98		2650.98	2601.55	2708.18	2571.62		1740.78	1758.87	1731.45	1776.11		2388.39	2406.41	2373.43	2413.81
	754.92	303.13	2310.88		2650.95	2601.52	2706.81	2570.83		1740.32	1758.16	1731.22	1775.85		2387.79	2406.08	2373.32	2413.26
	854.02	1186.94	1686.45		2650.69	2601.1	2706.36	2568.94		1739.56	1756.44	1730.55	1773.8		2386.78	2404.85	2372.96	2412.91
	2857.98	681.12	1377.64		2650.01	2600.94	2704.99	2568.48		1739.55	1755.84	1730.28	1771.95		2386.32	2403.84	2371.97	2412.43
	3764.25	381.19	1963.52		2648.44	2600.64	2704.94	2568.48		1739.33	1754.36	1729.35	1714.61		2385.95	2403.82	2371.79	2411.19
	1971.98	600.78	575		2648.23	2600.64	2700.7	2567.57		1738.95	1754.22	1728.91	1712.71		2385.24	2403.81	2371.73	2411.09
	1482.37	165.26	1808.43		2647.92	2598.8	2699.45	2567.21		1738.5	1753.48	1728.45	1711.79		2385.06	2403.36	2371.64	2411.09
	2686.82	1876.28	2520.83		2647.77	2598.61	2699.06	2566.65		1737.64	1751.93	1726.55	1711.79		2384.58	2402.76	2371.56	2410.98
	1730.55	580.69	3119.41		2532.14	2566.65	2506.35	2470.35		1737.24	1749.73	1725.21	1711.03		2384.14	2397.9	2371.06	2408.9
	2440.88	1920.57	0		2531.25	2564.55	2505.94	2469.7		1736.67	1749.18	1724.3	1710.74		2383.4	2397.2	2369.89	2408.44
	1447.68	1538.01	0		2531.05	2563	2505.68	2468.96		1736.59	1748.81	1722.89	1708.36		2383.13	2394.31	2368.97	2355.16
	737.35	1084.23	2939.16		2531.05	2562.86	2505.02	2468.5		1735.85	1747.09	1721.51	1708.09		2382.78	2393.31	2367.91	2353
	734.2	1287.38	1746.24		2530.81	2560.64	2504.05	2466.77		1735.39	1746.4	1720.22	1707.62		2382.78	2392.69	2367.15	2351.7
	1238.23	1795.48	1467.3		2530.13	2559.81	2503.19	2466.67		1703.55	1694.2	1719.11	1707.62		2382.52	2391.59	2366.58	2347.52
	995	1260.9	3162.4		2528.76	2559.52	2502.73	2465.87		1702.89	1692.61	1717.87	1707.24		2382.33	2391.11	2366.12	2347.03
	2733.66	1510.61	2184.05		2527.85	2559.35	2501.76	2465.76		1702.21	1691.12	1717.87	1705.31		2382.33	2390.58	2365.72	2346.6
	1959.37	718.56	2735.09		2526.77	2559.07	2501.28	2465.48		1701.75	1691.11	1717.87	1705.17		2382.3	2390.22	2365.3	2346.45
	2676.91	2096.78	1743.95		2526.73	2558.89	2500.05	2464.85		1699.69	1690.1	1717.51	1705.09		2382.21	2335.57	2363.93	2345.69
	1384.17	632.28	3419.43		2526.48	2558.22	2499.94	2463.48		1699.23	1689.91	1717.51	1704.94		2382.21	2335.42	2363.48	2345.53
	1581.46	1551.24	1099.33		2526.27	2558.1	2499.54	2463.48		1698.37	1689.57	1717.42	1704.38		2381.63	2334.46	2363.45	2344.13
	2630.51	799.36	2769.78		2526.15	2557.17	2499.09	2462.67		1697.44	1686.91	1716.49	1704.26		2381.39	2333.36	2363.02	2343.59
	1756.68	2485.28	3374.69		2526.14	2555.24	2498.67	2462.56		1696.98	1686.41	1716.13	1704.18		2381.36	2333.1	2363	2343.07
	2580.06	1174.16	2214.64		2525.59	2554.84	2497.7	2462.28		1696.52	1686.33	1715.07	1703.55		2381.16	2333.1	2361.66	2342.5
	1817.94	1051.82	2588.08		2525.11	2554.67	2497.54	2462.17		1660.43	1684.48	1677.24	1665.51		2381.16	2331.91	2361.13	2342.32
	1398.59	373.89	994.78		2524.85	2551.21	2497.26	2461.82		1660.42	1683.71	1675.91	1665.33		2380.26	2330.63	2360.3	2341.86
	935.54	880.62	945.02		2523.28	2550.68	2496.8	2461.45		1660.42	1683.56	1672.75	1663.94		2379.93	2330.57	2360.21	2341.4
	2920.59	1637.53	3058.31		2523.1	2550.68	2496.75	2461.2		1659.49	1683.29	1672.45	1663.66		2378.27	2330.05	2360.01	2340.66
	2148.55	1158.64	5487.06		2522.83	2550.22	2495.89	2460.28		1658.11	1683.29	1670.6	1663.62		2378.1	2329.92	2358.94	2340.02
	1591.82	1677.24	3238.64		2522.57	2550.22	2495.86	2459.53		1658.11	1683.25	1669.04	1663.17		2377.22	2329.65	2358.9	2337.28
	2049.91	2310.89	555.14		2522.37	2550.22	2495.44	2459.06		1657.69	1681.48	1668.65	1661.35		2377.05	2329.6	2358.45	2337.26
	1462.55	1935.18	1162.33		2522.37	2549.61	2494.83	2458.71		1657.64	1679.6	1668.58	1660.44		2374.91	2327.82	2358.02	2337.18
	2215.22	1243.1	1370.51		2522.37	2549.4	2494.67	2458.46		1656.78	1678.23	1668.19	1660.43		2374.81	2327.17	2357.1	2336.72
	1390.48	1784.07	1484.64		2521.92	2549.12	2494.52	2458.17		1654.49	1646.28	1635.11	1627.1		2374.46	2326.92	2356.11	2336.56
	2657.99	1609.68	1720.67		2521.91	2548.85	2494.05	2457.8		1654.4	1646.07	1634.92	1623.45		2316.32	2325.84	2304.15	2282.33
	1862.53	1534.81	1369.6		2521.46	2548.73	2491.7	2457.69		1653.96	1645.54	1634.5	1619.7		2314.31	2325.81	2303.22	2281.64
	1867.03	1541.2	2949.2		2521.12	2548.66	2490.81	2457.35		1653.02	1645.15	1633.58	1619.7		2314.28	2325.28	2303.21	2280.92
	3475.52	1574.07	2400.45		2521	2548.23	2490.8	2456.44		1652.44	1643.76	1632.5	1618.67		2314.19	2325.25	2302.79	2279.95
	1936.85	1356.31	1734.37		2520.83	2546.65	2490.41	2454.01		1650.31	1641.45	1632.19	1617.33		2313.6	2324.39	2302.33	2279.59
	3138.6	1704.18	2615.02		2520.38	2546.23	2490	2453.72		1647.64	1640.52	1631.73	1616.89		2313.41	2324.03	2301.87	2279.59
	2408	2098.61	1405.66		2520.37	2546.11	2489.96	2453.52		1646.93	1640.14	1631.27	1616.46		2313.36	2323.2	2301.81	2279.04
	947.26	2734.54	0		2518.96	2545.2	2489.68	2452.33		1646.66	1638.69	1631.27	1616.14		2309.22	2322.07	2300.63	2279.04
	2693.12	867.84	0		2518.72	2545.2	2489.54	2452.19		1612.42	1637.88	1630.64	1615.07		2308.91	2321.97	2298.33	2277.77
	1751.27	1213.42	2563		2518.26	2544.87	2489.5	2452.17		1612.09	1637.53	1630.22	1614.61		2308.74	2321.76	2297.75	2277.51
	2947.17	1362.25	1899.2		2517.81	2544.14	2488.48	2451.68		1609.68	1635.87	1628.47	1614.61		2308.46	2321.31	2297.75	2277.18
	1320.66	2375.26	2575.79		2516.99	2543.96	2487.22	2450.06		1608.84	1635.41	1627.56	1613.79		2307.7	2320.85	2297.27	2275.84
	2236.39	696.19	2697.68		2516.89	2543.51	2484.93	2449.84		1600.72	1603.96	1608.31	1594.69		2307.49	2319.95	2295.89	2275.29
	2156.21	1249.94	2239.77		2516.44	2543.36	2484.1	2449.38		1598.8	1602.22	1606.94	1594.24		2307.25	2319.92	2295.47	2275.18
	2830.5	806.67	2855.64		2515.84	2543.02	2484.02	2449.18		1598.27	1602.11	1606.85	1594.24		2306.46	2318.81	2295.05	2274.72
	2449.89	489.84	1758.58		2515.6	2542.92	2483.51	2448.41		1597.95	1601.65	1605.43	1594.23		2306.16	2318.36	2294.51	2274.22
	2438.18	887.01	3221.33		2515.14	2542.43	2483.42	2447.8		1596.97	1584.99	1589.34	1593.32		2305.89	2317.47	2293.59	2274.14
	1620.65	1333.49	2038.9		2514.45	2541.24	2481.97	2447.37		1596.09	1584.19	1588.23	1593.09		2305.41	2316.56	2293.03	2273.69
	2318.36	1008.9	751.46		2514.18	2540.88	2480.89	2446.01		1595.8	1582.74	1587.3	1591.95		2304.78	2316.47	2292.74	2273.56
	2282.33	1098.84	2207.82		2513.55	2540.52	2479.83	2445.27		1595.14	1582.43	1586.01	1590.58		2258.67	2234.73	2292.28	2273.33
	3044.46	1787.72	1104.36		2513.3	2540.18	2477.33	2445.22		1595.11	1581.51	1585.91	1590.23		2258.01	2233.98	2292.28	2272.33
	1619.3	925.82	850.99		2513.24	2540.07	2476.72	2444.36		1594.89	1581.29	1585.45	1589.62		2256.86	2233.81	2291.79	2270.15
	0	1874.46	1019.45		2512.38	2539.26	2476.72	2444.3		1574.07	1580.1	1569.72	1558.15		2255.46	2233.36	2291.3	2270.06
	0	2056.61	716.31		2511.73	2538.94	2476.44	2444.3		1573.42	1574.81	1568.2	1558.15		2255.44	2232.92	2290.81	2268.05
	0	1557.64	2076.79		2511.41	2538.35	2475.94	2443.74		1572.96	1574.81	1566.84	1557.64		2255.3	2232.9	2289.76	2267.39
	590.3	2267.06	2040.27		2511.31	2537.35	2475.35	2442.38		1572.77	1574.53	1565.81	1555.88		2253.64	2232.46	2289.56	2267.02
	2342.5	458.34	2463.48		2510.5	2536.98	2475.04	2442.06		1571.84	1552.89	1564.63	1555.68		2253.01	2231.99	2288.37	2266.89
	1554.51	178.96	2322.86		2510.22	2536.52	2474.1	2440.65		1570.91	1552.82	1564	1555.56		2252.28	2231.52	2286.82	2266.54
	2008.77	1046.79	1766.8		2510.03	2536.44	2473.79	2440.62		1570.49	1551.24	1562.62	1555.42		2251.92	2230.67	2286.39	2266.49
	4255.39	3369.55	1454.99		2509.49	2536.28	2473.77	2439.66		1546.68	1549.87	1561.85	1554.08		2250.42	2230.61	2285.93	2265.56
	1646.28	0	1557.25		2508.59	2536.08	2473.52	2437.91		1545.31	1548.89	1561.24	1553.53		2250.22	2230.61	2285.89	2264.18
	3152.85	0	1431.25		2507.94	2536.07	2473.33	2437.45		1544.19	1548.43	1559.08	1542.81		2250.11	2230.4	2285.6	2263.85
	3301.22	837.25	1465.03		2507.68	2535.82	2473.02	2436.02		1542.88	1548.12	1558.15	1541.2		2250.09	2229.25	2285.43	2263.69
	3258.31	1244.01	1643.99		2507.01	2535.36	2472.9	2434.67		1540.51	1525.29	1537.75	1511.6		2249.36	2228.79	2285	2263.24
	2516.89	1112.08	1926.13		2506.85	2533.07	2471.75	2434.24		1538.99	1524.85	1537.16	1510.68		2249.2	2228.76	2284.92	2261.9
	4893.17	1035.84	2226.53		2318.49	2434.04	2366.65	2257.58		1538.08	1523.9	1534.81	1510.61		2247.11	2226.99	2284.55	2261.27
	2112.4	1612.42	2389.06		2317.91	2432.86	2364.87	2255.48		1538.08	1518.81	1534.49	1510.48		2246.25	2226.95	2284.38	2261.23
	2545.2	1095.64	2760.68		2317.84	2432.38	2363.48	2255.3		1538.01	1517.89	1534.08	1507.11		2246.23	2225.08	2283.21	2259.58
	1687.36	1401.51	2496.8		2317.68	2431.52	2362.08	2255.3		1491.79	1517.89	1533.51	1507.03		2245.1	2224.26	2282.59	2258.71
	4367.7	1344.9	2089.57		2316.93	2429.22	2361.67	2255.11		1491.51	1516.5	1530.31	1504.93		2244.44	2223.34	2210.37	2183.57
	2820.95	1553.53	2956.54		2316.51	2428.32	2361.21	2254.84		1491.19	1515.57	1528.99	1504.29		2243.95	2223.24	2210.1	2183
	3681.98	1598.27	1794.19		2315.1	2427.87	2361.21	2253.74		1490.67	1514.18	1527.96	1503.84		2242.54	2222.9	2208.39	2182.53
	2894.45	1632.5	1906.96		2314.74	2426.95	2360.89	2253.29		1490.39	1513.33	1527.96	1503.84		2241.79	2222.88	2208.39	2182.33
	2122.9	1574.53	1229		2314.49	2426.81	2358.93	2251.92		1490.14	1512.97	1527.14	1502.47		2241.04	2222	2208.27	2181.88
	882.94	719.01	1956.26		2312.94	2422.86	2358.63	2251.86		1490.12	1512.8	1527.12	1502.15		2240.69	2221.97	2207.56	2181.47
	2742.88	981.51	1435.35		2312.24	2420.16	2358.47	2251.47		1489.47	1512.55	1525.61	1500.3		2240.59	2220.03	2206.26	2180.98
	3541.36	356.54	2784.42		2311.13	2419.99	2357.58	2250.5		1489.33	1512.33	1525.29	1499.48		2240.23	2217.47	2205.67	2180.98
	2485.39	1034.01	2725.07		2310.88	2419.65	2357.56	2250.11		1486.94	1475.07	1479.18	1498.91		2240.11	2216.57	2204.41	2180.73
	4182.34	1445.33	1690.56		2310.22	2417.82	2356.89	2249.63		1486.94	1473.7	1479.18	1497.62		2239.77	2215.58	2203.4	2179.97
	3614.87	742.75	2123.36		2310.14	2417.82	2356.68	2249.5		1486.58	1470.87	1479.01	1497.06		2239.68	2215.22	2203.05	2179.6
	6463.66	1830.63	1863.59		2310.14	2417.82	2356.65	2249.36		1486.03	1470.68	1477.81	1497.06		2238.86	2215.19	2202.56	2179.35
	3353.27	2074.87	1677.78		2309.94	2417.7	2356.37	2249.18		1485.03	1470.22	1477.63	1495.21		2238.19	2215.12	2202.5	2179.18
	4286.43	1653.96	1292		2309.32	2416.96	2356.2	2248.99		1484.59	1469.53	1477.26	1495.11		2237.87	2214.22	2202.02	2178.46
	4361.3	806.67	1827.98		2309.17	2413.56	2355.92	2248.85		1484.14	1467.31	1477.16	1494.75		2237.49	2214.05	2201.64	2177.98
	3086.65	1965.76	2526.48		2308.71	2413.26	2354.82	2247.85		1483.75	1466.85	1476.89	1493.34		2236.39	2214.02	2201.12	2177.83
	4740.23	2823.1	1506.12		2308.71	2412.99	2354.41	2247.54		1483.35	1466.06	1476.7	1493.34		2236.05	2213.83	2200.91	2177.56
	4636.6	1549.87	2107.83		2307.8	2411.07	2353.96	2247.39		1481.1	1465.13	1476.44	1492.9		2235.56	2212.7	2200.06	2177.56
	2374.91	1726.55	1857.2		2307.11	2410.67	2353.48	2247.01		1479.64	1464.93	1476.24	1492.42		2235.18	2212.67	2199.08	2177.38
	4266.34	2933.58	2326.97		2306.89	2410.64	2353	2246		1454.49	1464.67	1434.9	1412.37		2235.15	2212.45	2198.69	2175.9
	2928.23	1041.77	1573.69		2305.43	2410.21	2353	2245.59		1453.28	1463.66	1433.78	1410.7		2235.11	2212.02	2197.65	2174.81
	1849.43	2659.67	1613.4		2304.79	2408.24	2352.75	2244.34		1449.96	1463.28	1432.22	1409.6		2234.76	2211.11	2195.5	2174.06
	2861.12	1289.2	2189.1		2304.53	2408.06	2352.59	2243.76		1449.96	1461.43	1429.96	1409.33		2164.86	2102.81	2194.43	2174.03
	3940.38	2216.85	1.88		2303.62	2407.78	2352.14	2242.08		1449.4	1455.88	1428.57	1409.33		2164.45	2102.71	2193.97	2174.03
	1876.37	2765.12	2118.34		2300.49	2406.41	2352.11	2241.17		1446.77	1454.95	1428.11	1409.22		2163.43	2101.9	2193.88	2173.47
	3697.96	1974.44	929.05		2300.03	2406.21	2350.78	2241.02		1446.04	1400.14	1427.94	1409.04		2163.08	2101.44	2193.86	2173.02
	5123.27	845.01	908.05		2299.51	2406.1	2350.26	2240.23		1445.33	1398.38	1427.63	1408.94		2162.52	2101.37	2192.89	2171.66
	2222.88	1717.42	241.97		2299.12	2404.78	2349.41	2239.77		1443.57	1398.03	1427.63	1408.67		2161.66	2100.99	2191.79	2171.52
	2992.6	1736.59	1344.5		2299.11	2404.74	2348.23	2238.39		1443.38	1397.67	1426.13	1408.21		2160.76	2100.36	2191.47	2170.85
	3317.66	2331.89	2468.96		2298.91	2404.58	2347.83	2238.32		1442.46	1397.4	1425.31	1407.05		2160.32	2100.07	2190.94	2170.84
	3599.34	1732.03	1064.65		2298.63	2404.13	2346.28	2238.01		1441.07	1395.86	1424.88	1406.42		2160.27	2100.03	2190.71	2170.62
	1024.01	1060.03	1470.51		2297.75	2403.91	2345.97	2237.49		1440.16	1395.72	1424.85	1406.36		2158.96	2099.59	2189.35	2170.39
	3560.54	1705.09	2182.25		2296.84	2403.67	2345.34	2236.92		1440.08	1395.43	1424.33	1405.9		2158.34	2095.91	2189.23	2170.17
	556.98	2533.67	966.49		2296.62	2403.38	2345.23	2236.09		1439.22	1395.25	1423.48	1405.9		2157.56	2095.73	2188.89	2169.93
	1836.19	1527.96	776.11		2296.44	2402.45	2345.23	2236.03		1438.67	1391.22	1422.52	1404.97		2157.54	2095.48	2188.87	2169.85
	2487.22	1323.44	848.25		2296.35	2402.02	2344.32	2235.74		1437.75	1390.76	1422.09	1404.58		2157.43	2095.02	2188.8	2169.27
	1604.73	530.93	945.95		2295.51	2401.62	2344.16	2235.6		1436.44	1390.61	1422.09	1403.85		2157.02	2094.05	2187.29	2169.03
	2950.6	758.73	3180.7		2295.02	2401.55	2343.91	2235.21		1390.16	1375.09	1421.17	1403.58		2156.21	2093.66	2185.55	2168.94
	1827.98	3712.85	1525.29		2295.02	2401.39	2343.7	2234.75		1389.84	1374.43	1421.16	1402.67		2155.68	2093.65	2184.79	2167.13
	1255.02	1057.29	873.81		2295.02	2400.45	2343.41	2234.69		1389.7	1373.33	1418.46	1402.19		2154.88	2092.76	2184.66	2166.27
	2915.45	2257.48	1019.91		2295	2400.21	2342.95	2234.21		1389.7	1373.27	1415.72	1401.73		2153.98	2092.3	2184.32	2164.89
	998.9	1608.31	2190.01		2293.99	2400.09	2342.04	2233.84		1389.7	1372.35	1415.61	1401.7		2153.52	2091.86	2183.69	2164.88
	3093.5	1079.66	984.3		2293.65	2399.56	2341.86	2233.78		1389.38	1371.84	1414.62	1401.51		2152.62	2091.83	2031.59	1967.48
	1937.55	1250.4	2249.36		2293.62	2399.31	2341.71	2233.38		1389.24	1371.44	1414.35	1401.14		2152.16	2091.35	2030.63	1967.03
	3026.84	1753.48	2172.21		2292.73	2397.28	2338.64	2232.92		1389.03	1371.38	1413.79	1400.9		2152	2090.9	2030.22	1966.79
	1218.5	2519.52	1409.33		2292.28	2396.4	2338.54	2232.47		1388.59	1370.98	1412.53	1461.38		2149.9	2090.89	2030.17	1966.24
	3175.22	2783.84	1802.41		2291.82	2395.48	2336.97	2231.97		1387.39	1369.78	1412.41	1460.46		2149.9	2090.49	2029.64	1959.37
	2900.38	2870.12	2065.38		2290.91	2395.45	2336.5	2231.97		1386.46	1369.61	1385.07	1460.04		2148.55	2089.13	2029.33	1958.53
	2410.98	2194.48	915.36		2289.46	2395	2336.27	2231.97		1365.95	1369.61	1383.31	1458.65		2147.89	2088.68	2029.31	1956.72
	1462.75	1545.31	1228.09		2289	2394.6	2334.46	2231.87		1363.61	1369.16	1383.15	1377.2		2147.63	2086.86	2029.28	1955.76
	1072.86	2567.45	2658.88		2288.62	2394.56	2334.28	2231.54		1363.11	1367.2	1380.57	1375.94		2147.4	2086.39	2028.83	1954.43
	1921.11	929.47	1216.67		2287.72	2393.33	2334.21	2231.02		1363.02	1366.86	1379.52	1375.82		2147.17	2085.92	2028.38	1953.97
	1276.48	1286.01	1749.45		2287.27	2392.88	2334.07	2230.59		1362.33	1366.42	1378.59	1375.35		2146.24	2085.35	2027.92	1953.05
	2145.73	1015.75	388.06		2285.87	2392.5	2333.75	2230.22		1362.25	1366.35	1377.72	1361.85		2145.73	2084.92	2027.46	1952.44
	3639.52	1126.68	2288.62		2285.86	2391.8	2333.28	2230.19		1354.19	1361.85	1340.18	1345.42		2144.91	2084.92	2026.06	1950.79
	3067.02	1424.33	2166.73		2284.12	2391.8	2332.91	2229.7		1353.57	1358.69	1339.26	1345.36		2144.05	2083.64	2025.48	1949.87
	1134.5	1847.98	1544.92		2284.06	2390.69	2332.62	2229.27		1352.72	1358.08	1339.03	1344.9		2143.44	2083.24	2024.89	1949.09
	1407.51	1546.68	1174.22		2283.12	2389.06	2331.49	2229.25		1352.09	1356.77	1339.03	1343.31		2143.11	2083.21	2024.29	1948.55
	1783.24	2068.93	813.09		2282.67	2389.06	2331.26	2228.78		1351.75	1356.31	1338.51	1342.16		2143.07	2081.87	2022.9	1947.78
	1640.8	2283.5	2030.22		2282.62	2388.5	2330.95	2228.77		1351.35	1355.45	1337.41	1341.11		2142.67	2081.81	2021.55	1947.03
	2215.58	1989.96	1635.32		2280.86	2388.15	2329.92	2228.33		1345.42	1354.99	1336.43	1341.04		2140.9	2080.51	2021.49	1946.39
	740.96	740.47	1053.69		2280.41	2388.04	2329.45	2227.9		1316.58	1325.73	1334.22	1303.52		2139.35	2078.22	2020.2	1946.37
	1859.02	2424.1	1455.44		2279.49	2387.7	2328.53	2227.9		1316.2	1325.33	1333.72	1300.93		2139.16	2077.79	2020.2	1946.37
	1040.91	2247.43	1538.99		2279.11	2387.69	2328.34	2227.87		1315.6	1323.52	1333.49	1299.92		2138.64	2077.25	2018.82	1946.2
	1207.09	2853.23	1453.16		2277.73	2387.14	2327.61	2227.45		1315.28	1323.44	1333.09	1299.56		2138.42	2076.19	2018.6	1946.2
	1491.05	897.06	804.88		2276.8	2386.12	2327.17	2227.45		1314.73	1322.07	1330.41	1299.04		2138.21	2075.96	2017.9	1946.11
	1680.06	1484.59	3014.52		2276.44	2385.52	2326.97	2226.53		1312.09	1321.61	1330	1298.67		2138.19	2074.62	2017.35	1945.91
	958.73	2537.78	2184.99		2276.34	2385.33	2326.29	2226.36		1308.89	1320.75	1328.98	1298.09		2137.09	2073.43	2017.03	1945.86
	1649.47	2317.28	612.22		2275.21	2384.79	2326.06	2224.26		1308.71	1319.8	1328.62	1298.07		2136.59	2072.88	2016.57	1944.39
	2438.37	5198.36	1605.19		2273.67	2384.5	2325.92	2223.97		1307.33	1318.94	1328.15	1297.94		2135.84	2071.9	2015.23	1944.02
	676.13	2999.77	1931.61		2273.33	2384.5	2325.84	2223.81		1307.07	1318.43	1327.65	1297.15		2135.23	2071.9	2015.16	1943.94
	1038.62	2233.74	1503.84		2273.21	2384.04	2325.77	2223.78		1306.95	1318.43	1327.61	1296.73		2134.99	2070.54	2014.77	1943.14
	1739.41	854.14	1827.52		2272.02	2383.07	2325.6	2223.35		1303.87	1318.02	1326.24	1296.68		2134.77	2070.08	2013.87	1943.11
	512.24	1484.14	817.2		2271.99	2382.98	2324.45	2221.51		1278.17	1287.89	1290.18	1296.22		2134.73	2068.27	2013.4	1942.11
	1666.82	1120.29	1225.35		2271.88	2382.58	2324.23	2221.51		1277.25	1287.38	1289.28	1295.29		2134.67	2067.82	2011.62	1940.74
	1343.13	1735.22	1248.63		2270.36	2382.52	2324	2221.09		1276.98	1286.78	1289.28	1294.22		2132.92	2067.66	2010.68	1940.45
	3079.8	1606.94	1270.09		2270.32	2382.5	2323.57	2221.06		1274.7	1286.52	1289.2	1293.44		2132.89	2065.83	2008.86	1939.92
	932.71	1159.1	1224.89		2270.32	2381.66	2323.12	2221.06		1274.65	1286.04	1288.82	1292.66		2132.66	2064.69	2008.77	1939.46
	1697.86	3220.27	1110.3		2269.91	2380.84	2322.86	2220.14		1274.14	1286.01	1288.64	1291.59		2132.03	2064.01	2005.69	1939.37
	2030.22	1274.14	1575.51		2268.99	2380.84	2322.86	2220.14		1273.78	1285.61	1288.35	1291.43		2131.57	2063.74	2004.41	1939.13
	2962.47	1646.66	1855.37		2268.34	2379.35	2322.67	2219.59		1273.68	1285.27	1268.92	1290.8		2131.34	2063.42	2004.31	1939.13
	2739.23	757.82	2495.44		2268.08	2379.02	2322.67	2218.82		1273.3	1284.92	1268.71	1290.67		2130.4	2063.28	2003.88	1938.65
	2210.1	2092.22	2059.9		2267.27	2378.9	2322.52	2218.77		1273.2	1284.7	1266.89	1264.15		2128.84	2063.09	2003.08	1937.75
	0	1342.16	2378.1		2266.71	2378.1	2322.41	2217.89		1271.93	1283.99	1266.41	1263.36		2127.65	2062.4	2003.06	1937.67
	0	1931.52	1045.93		2266.27	2377.96	2322.21	2216.98		1270.49	1283.26	1265.21	1263.11		2126.31	2061.48	2003.06	1937.55
	950.41	1181.92	788.9		2265.34	2375.99	2321.31	2216.53		1270.09	1279.68	1265	1262.78		2125.86	2060.72	2002.97	1936.85
	686.01	2695.28	1983.66		2264.62	2375.05	2321.31	2216.03		1270.09	1278.76	1264.81	1262.11		2125.53	2060.56	2002.62	1936.76
	2181.88	3322.07	2201.88		2263.51	2373.54	2321.17	2214.64		1269.13	1278.76	1264.75	1260.9		2124.73	2060.27	2002.61	1933.47
	2115.22	1689.57	1996.9		2261.88	2373.45	2321.04	2214.3		1249.48	1255.81	1259.66	1245.19		2124.65	2060.11	2002.37	1933.31
	1565.7	1650.31	539.63		2261.69	2372.55	2320.71	2214.29		1249.02	1255.48	1258.74	1244.39		2122.9	2059.87	2002.07	1930.94
	3235.89	1397.4	1795.56		2261.43	2371.19	2320.12	2214.21		1248.44	1255.48	1258.27	1244.29		2121.78	2057.84	2002.06	1930.54
	3102.11	1739.33	1155.95		2260.61	2370.73	2319.72	2214.02		1248.41	1253.97	1257.65	1244.27		2121.76	2057.39	2000.32	1930.42
	2988.15	2692.54	2103.27		2260.32	2368.52	2319.67	2213.62		1247.98	1250.91	1257.35	1244.01		2121.33	2056.93	2000.27	1929.49
	630.15	2731.8	1219.41		2260.25	2367.23	2319.67	2212.94		1247.56	1250.4	1239.96	1243.1		2121.08	2056.48	1999.91	1929.19
	1525.61	3094.73	2114.23		2260	2367.15	2319.21	2212.47		1247.26	1250.28	1239.04	1241.61		2120.31	2056.03	1999.34	1929.06
	2421.51	1273.68	1703.34		2258.19	2367.11	2319.01	2212.38		1246.8	1249.94	1237.45	1241.53		2119.06	2055.96	1998.67	1929.03
	1077.43	1195.62	1844.87		2257.79	2367.04	2318.76	2212.38		1245.78	1249.67	1237.45	1241.33		2119.02	2055.57	1998.11	1928.4
	2238.19	2371.61	1470.05		2197.77	2212.18	2184.05	2166.99		1245.4	1249.59	1235.13	1241.22		2119	2055.48	1997.51	1928.29
	600.87	1932.89	1531.23		2197.51	2212.02	2183.16	2166.73		1215.23	1226.34	1234.67	1205.98		2118.15	2054.67	1997.21	1927.48
	2358.9	721.75	1598.8		2197.32	2211.54	2183.06	2166.39		1215.11	1225.88	1234.48	1205.89		2117.55	2053.96	1996.83	1926.94
	2435.93	2605.8	1400.2		2197.11	2211.47	2182.71	2166.27		1213.42	1224.89	1234.21	1203.67		2117.24	2052.28	1995.86	1926.33
	823.84	1855.28	1465.03		2197.06	2210.56	2182.25	2165.81		1212.92	1221.25	1233.75	1203.56		2117.07	2051.2	1995.53	1926.33
	3387.24	1037.21	1628.47		2196.86	2210.16	2181.61	2165.74		1211.19	1220.89	1233.75	1203.43		2116.82	2050.88	1994.83	1925.88
	1347.69	2087.65	572.04		2196.61	2209.75	2180.88	2165.31		1210.74	1220.79	1231.83	1202.52		2115.88	2050.77	1994.61	1925.68
	2574.21	1775.85	814.46		2194.33	2209.64	2180.73	2163.47		1210.61	1220.33	1230.83	1201.91		2115.25	2050.13	1993.91	1925.4
	1213.01	2479.8	1521.18		2194.31	2209.24	2180.52	2163.43		1210.18	1217.09	1228.63	1201.33		2115.22	2049.98	1993.7	1925.14
	1747.22	1088.34	1555.42		2193.94	2209.19	2180.42	2162.16		1209.37	1216.62	1227.27	1201.15		2115.22	2049.91	1993.45	1924.75
	1112.11	1325.73	1373.27		2192.93	2208.85	2179.97	2161.82		1209.22	1188.86	1195.67	1200.96		2114.93	2049.68	1992.89	1924.64
	961.67	2114.13	2518.26		2192.13	2208.27	2179.6	2161.82		1208.91	1188.86	1195.62	1200.89		2114.52	2049.61	1992.44	1922.71
	1131.93	821.27	919.01		2192.13	2207.82	2178.68	2161.71		1208.76	1188.82	1195.46	1200.07		2114.34	2048.32	1992.25	1922.25
	3550.29	1469.53	1858.57		2191.55	2207.82	2178.46	2161.68		1208.44	1186.94	1194.87	1199.32		2114.32	2048.15	1992.05	1921.29
	3394.89	4179.87	1174.67		2191.27	2206.93	2177.68	2161.23		1207.37	1186.88	1194.87	1198.58		2113.42	2046.81	1991.15	1921.11
	3146.26	554.21	1624.36		2191.23	2205.99	2175.15	2160.32		1206.63	1186.68	1191.11	1196.72		2113.29	2046.67	1988.44	1919.53
	1826.95	3091.53	2397.28		2191.16	2205.65	2174.95	2160.3		1180.15	1185.3	1190.83	1174.51		2112.4	2045.83	1988.39	1918.63
	1812.08	1164.57	2710.01		2190.77	2205.25	2174.49	2159.42		1178.67	1181.92	1190.14	1174.22		2111.83	2045.41	1988.25	1917.59
	2015.23	1747.09	2168.55		2190.47	2205.19	2174.03	2159.42		1178.21	1181.92	1189.93	1174.16		2110.79	2045.14	1987.94	1917
	1432.82	2675.65	1628.01		2190.35	2205.19	2173.17	2159.38		1176.36	1180.53	1189.78	1171.97		2109.74	2044.95	1987.91	1917
	1107.61	2054.33	3356.01		2190.25	2204.8	2173.12	2158.56		1176.04	1158.24	1166.64	1171.93		2109.2	2044.83	1987.55	1917
	1443.18	2699.84	2679.42		2190.02	2203.96	2172.21	2157.47		1175.92	1157.78	1164.57	1171.93		2108.46	2044.5	1987.02	1915.88
	2769.7	1953.89	0		2190.01	2203.22	2171.77	2157.13		1175.13	1157.66	1161.89	1170.35		2108.34	2044.24	1986.85	1915.87
	2408.9	2004.11	0		2190.01	2203.22	2171.64	2157.08		1154.58	1157.54	1161.55	1170.11		2107.72	2043.59	1985.52	1915
	854.92	2393.06	1405.22		2190.01	2202.92	2171.32	2156.68		1153.78	1157.33	1160.63	1169.88		2107.44	2041.73	1985.18	1914.78
	1408.5	1613.79	2048.03		2189.35	2201.88	2171.29	2156.23		1153.69	1157.22	1159.7	1168.96		2107.42	2040.9	1985.05	1914.26
	1615.24	1803.24	882.03		2189.1	2201.14	2171.21	2155.56		1153.67	1156.87	1159.1	1168.74		2107.11	2040.9	1985.05	1914.07
	1201.3	2751.43	1475.99		2187.61	2200.29	2171.18	2155.31		1153.08	1155.84	1158.64	1168.5		2106.99	2040.45	1983.8	1912.73
	2197.65	2120.52	1659.06		2187.08	2200.23	2170.87	2155.11		1151.84	1155.04	1158.31	1167.82		2106.47	2039.7	1983.2	1912.55
	2670.15	1190.14	892.99		2186.96	2199.98	2170.84	2154.86		1150.45	1130.55	1139.06	1147.21		2106.06	2039.55	1983.2	1912.28
	2014.77	711.25	878.38		2186.7	2199.37	2170.38	2153.94		1149.33	1129.93	1138.88	1144.54		2104.09	2039.55	1982.4	1911.07
	2853.03	1400.14	2074.51		2185.88	2199.37	2170.26	2153.94		1149.11	1127.11	1138.77	1144.43		2103.88	2036.4	1982.34	1910.92
	796.81	1356.77	1414.81		2185.35	2199.32	2169.96	2153.77		1148.32	1127.06	1138.22	1143.51		2103.7	2036.4	1982.3	1910.46
	901.31	1527.96	2079.07		2185.35	2199.23	2168.55	2153.03		1148.13	1126.68	1137.95	1142.58		2103.42	2036.16	1980.92	1908.02
	1995.86	787.95	1251.37		2184.99	2199.14	2167.31	2152.62		1148.13	1125	1136.96	1141.19		2103.3	2034.71	1980.92	1907.81
	813.03	1717.87	1791		2184.79	2199.11	2167.13	2152.16		1147.28	1122.68	1136.56	1139.8		2103	2032.98	1980.3	1906.84
	183.33	1345.36	1531.23		2037.58	1988.08	2089.57	2152.14		1120.83	1122.22	1133.79	1116.2		1831.2	1865.68	1980.27	1906.38
	1186.43	2989.73	1323.05		2037.53	1987.81	2089.18	2151.68		1120.29	1122.22	1133.25	1116.2		1831.17	1865.29	1980.12	1905.37
	2667.9	1743.44	938.64		2037.39	1987.37	2088.66	2151.65		1118.98	1122.17	1132.35	1114.84		1831.11	1865.23	1979.64	1904.41
	4108.37	969.64	1737.58		2036.66	1986.85	2088.66	2151.21		1118.98	1121.26	1130.58	1113.9		1829.82	1862.53	1979.55	1904.11
	931.94	1375.94	1480.55		2036.05	1986.74	2087.75	2151.11							1829.34	1862.4	1979.19	1904.11
	3745.33	1717.87	888.88		2036.04	1986.65	2087.68	2150.8		1106.55	1109.84	1113.44	1094.91		1829.29	1861.28	1978.74	1903.66
	2182.33	871.03	1168.28		2035.74	1985.82	2087.62	2149.42		1105.56	1109.84	1112.08	1093.53		1828.88	1860.16	1978.63	1903.31
	2473.76	2628.62	827.7		2034.79	1985.81	2086.71	2149.38		1103.24	1109.39	1111.21	1093.41		1827.98	1859.93	1978.63	1902.62
	2979.15	736.82	737.31		2034.26	1985.74	2086.7	2149.27		1102.86	1108.33	1110.65	1091.56		1827.52	1859.93	1978.5	1901.85
	2486.37	3425.25	881.12		2033.78	1985.48	2086.41	2149.02		1101.63	1108.33	1110.32	1090.29		1827.47	1859.21	1978.28	1901.06
	924.28	760.1	1364.13		2032.96	1985.18	2086.38	2148.96		1100.01	1107.56	1110.21	1088.9		1827.06	1859.02	1977.23	1899.91
	731.05	1957.54	1331.72		2032.96	1985.02	2086.33	2148.53		1098.84	1074.12	1083.95	1088.34		1826.95	1858.48	1977.23	1899.2
	377.91	1582.74	902.12		2032.96	1984.56	2085.81	2146.72		1098.67	1074.09	1081.96	1087.93		1826.12	1858.31	1976.77	1898.77
	567.54	832.23	1061.91		2032.64	1983.66	2085.5	2145.81		1097.97	1073.84	1081.08	1086.58		1825.67	1857.12	1976.49	1898.74
	800.41	0	856.92		2032.51	1983.34	2085.46	2145.81		1097.97	1073.78	1081.03	1085.65		1825.59	1856.67	1974.47	1898.67
	4122.34	0	1310.26		2031.89	1982.98	2085.01	2144.81		1096.77	1072.46	1080.57	1084.53		1825.21	1856.48	1974.15	1897.66
	3821.45	0	898.01		2031.75	1982.29	2084.46	2144.45		1095.64	1071.54	1079.71	1084.23		1825.21	1856.48	1973.61	1897.54
	1979.19	731.16	1347.24		2031.6	1982.29	2084.07	2142.83		1064.61	1070.85	1079.66	1060.55		1824.89	1856.28	1973.04	1897.21
	1259.85	1749.18	517.26		2030.63	1982.29	2084	2142.19		1063.91	1070.16	1079.64	1060.03		1824.76	1855.61	1973.04	1896.89
	949.51	611.26	2059.9		2030.22	1981.66	2083.64	2141.16		1063.64	1069.46	1077.89	1059.62		1824.76	1854.69	1972.88	1896.86
	2017.03	935.22	2007.4		2030.17	1981.1	2083.23	2140.08		1062.82	1069.15	1076.97	1058.82		1824.69	1853.78	1972.43	1894.06
	2462.5	1015.3	1030.41		2030.11	1979.09	2082.33	2139.34		1062.71	1068.77	1075.48	1058.29		1823.87	1853.33	1971.98	1892.71
	1400.84	1566.84	1391.98		2027.89	1978.91	2082.27	2139.34		1061.6	1066.93	1075.1	1057.29		1823.4	1852.44	1971.98	1891.44
	813.48	813.51	2024.29		2027.44	1978.5	2081.39	2138.88		1061.6	1066.22	1074.57	1055.58		1823.29	1851.11	1970.32	1890.49
	1428.31	666.01	2373.54		2027.44	1978.48	2081.18	2138.88		1060.67	1065.53	1074.28	1054.93		1822.93	1851.06	1970	1887.71
	3569.21	566.92	2408.24		2027.44	1977.58	2080.79	2137.97		1041.7	1045.51	1050.04	1052.78		1822.92	1850.05	1819.28	1887.16
	1092.29	958.29	952.79		2027.03	1976.81	2080.78	2137.39		1041.36	1045.33	1049.05	1052.78		1822.44	1849.92	1818.32	1885.98
	1231.03	696.32	1031.78		2026.57	1976.26	2080.38	2137.39		1039.38	1044.94	1048.5	1051.82		1820.22	1849.43	1817.94	1885.78
	1732.81	1371.84	1089.3		2026.4	1975.9	2080.32	2135.84		1039.38	1044.94	1046.79	1050.95		1820.22	1848.79	1817.85	1884.62
	3044.91	2105.71	1822.96		2026.11	1974.98	2080.07	2135.68		1039.38	1044.11	1046.52	1050.49		1820.11	1848.66	1817.41	1884.52
	1392.28	1887.18	889.34		2025.66	1974.89	2079.47	2135.68		1037.71	1043.44	1020.82	1031.44		1819.32	1848.52	1791.11	1883.71
	1247.69	772.79	2641.07		2025.2	1974.53	2079.4	2134.74		1037.21	1042.45	1020.36	1030.86		1819.3	1847.75	1790.29	1883.68
	1425.16	1630.64	1147.28		2025.2	1974.5	2079.17	2134.48		1037.07	1042.16	1019.02	1029.66		1969.99	1845.89	1790.06	1883.67
	485.11	606.29	1653.12		2025.19	1974.38	2079.07	2134.22		1036.61	1041.77	1018.09	1028.74		1969.55	1845.04	1789.83	1883.67
	1017.52	1377.72	402.21		2025.19	1973.95	2079.07	2134.22		1035.99	1013	1017.17	1028.67		1969.4	1844.26	1789.17	1882.67
	985.99	1637.88	466.58		2025.18	1973.56	2079.07	2133.86		1035.88	1012.5	1016.71	1027.67		1968.48	1844.06	1788.89	1882.35
	3484.98	1720.22	1238.13		2025.17	1973.23	2078.7	2133.86		1035.84	1011.62	1015.75	1027.35		1968.15	1843.59	1788.69	1882.33
	2039.55	1148.32	1468.23		2025.1	1973.14	2078.16	2133.12		1034.97	1011.17	1015.34	1025.98		1817.41	1840.91	1788.61	1882.31
	2448.54	1084.53	2100.99		2024.29	1973.14	2078.11	2132.44		1034.97	1010.32	1015.3	1025.52		1817.04	1840.85	1787.07	1882.06
	840.95	948.34	1727.54		2023.61	1972.7	2077.56	2132.21		1034.51	1010.27	1013.95	1023.1		1816.95	1840.63	1785.76	1881.9
	895.46	1322.07	2732.83		2023.37	1972.24	2077.07	2132.03		1034.01	1008.9	1013.49	1022.72		1816.6	1840.37	1783.24	1881.89
	2541.33	1127.06	1176.95		2023.37	1970.75	2076.86	2132.03		1033.78	1007.12	1013.06	1022.26		1816.56	1839.27	1783.11	1881.87
	1261.66	382.32	3002.19		2023.26	1970.74	2076.79	2131.73		1000.51	1006.53	991.25	980.64		1816.56	1838.36	1782.78	1881.33
	1457.14	984.08	1190.65		2022.9	1970.47	2076.44	2131.12		999.82	1006.12	991.25	980.61		1816.14	1838.34	1781.68	1878.72
	1007.16	1110.32	1856.74		2022.9	1970.45	2076.14	2130.21		998.73	1005.66	989.08	980.19		1815.69	1837.91	1780.64	1878.22
	1019.32	1821.57	1087.47		2022.02	1969.87	2075.5	2130		998.45	1005.6	987.55	979.84		1815.23	1837.63	1780.18	1878.08
	1103.1	748.36	1170.11		2021.09	1969.55	2075.12	2129.94		997.73	1005.6	987.49	979.84		1814.65	1836.85	1780.1	1877.78
	1565.7	266.95	1924.31		2020.66	1969.5	2074.96	2129.54		997.35	1004.21	987.03	979.73		1813.42	1836.55	1779.86	1877.28
	1172.92	486.84	1715.21		2020.54	1969.5	2074.81	2128.84		996.62	1003.36	986.75	979.22		1812.91	1836.19	1779.26	1876.83
	1605.33	437.07	1922.02		2020.43	1968.17	2074.51	2128.79		996.23	1002.27	986.58	978.92		1812.35	1836.09	1779.26	1876.37
	570.25	1069.15	830.9		2020.2	1967.15	2074.05	2128.67		995.97	1000.82	986.12	978.82		1812.08	1835.8	1777.6	1875.98
	1897.21	945.17	1024.93		2020.2	1966.81	2073.33	2126.77		995.88	1000.51	984.93	976.91		1811.89	1835.77	1775.58	1874.09
	1546.33	718.95	2559.81		2020.2	1965.87	2072.68	2126.77		994.37	965.12	984.93	976.53		1811.54	1835.34	1775.58	1873.17
	1106.71	1319.8	1178.32		2020.2	1965.79	2071.77	2125.64		993.88	964.89	984.3	976.45		1811.43	1834.86	1775.17	1872.89
	1212.56	1497.62	1419.83		2019.57	1965.79	2071.42	2125.62		993.88	964.21	984.08	976.45		1811.15	1834.73	1774.88	1870.89
	1334.63	1249.67	1360.48		2017.9	1964.63	2071.12	2124.73		992.97	963.22	984.08	976.16		1810.51	1833.94	1774.18	1870.27
	2207.56	1689.91	2970.69		2016.73	1964.1	2070.54	2124.27		944.37	962.34	983.85	974.71		1810.23	1833.43	1773.78	1869.98
	2358.45	431.19	1806.98		2016.73	1963.83	2070.42	2124.26		944.12	960.71	982.47	973.23		1809.87	1833.04	1773.19	1869.2
	1004.01	1594.89	1593.32		2016.27	1963.64	2068.87	2124.15		943.23	959.64	982	971.51		1809.77	1832.64	1772.36	1868.84
	2036.4	1315.28	963.75		2015.89	1963.52	2067.94	2124.02		943.21	958.29	981.51	971.11		1808.35	1832.54	1772.16	1868.47
	1138.69	823.46	851.44		2015.64	1963.5	2067.36	2124.02		941.84	958.27	981.07	970.89		1807.43	1832.44	1770.45	1868.15
	3305.26	1717.51	2139.34		2015.61	1963.07	2066.75	2123.81		941.84	957.82	929.24	969.73		1806.68	1832.35	1770.1	1867.99
	2321.97	1552.82	1735.76		2015.16	1963.04	2066.29	2123.56		941.38	956.72	928.82	969.64		1806.22	1831.9	1767.6	1867.54
	1513.9	1453.28	1296.57		2014.31	1961.95	2066.25	2123.36		940.92	956.45	928.32	969.61		1805.71	1831.9	1767.26	1867.03
	3280.48	570.54	2056.7		2012.66	1961.83	2066	2123.36		940.92	955.58	927.85	968.77		1804.48	1741.77	1766.71	1754.92
	1117.97	1175.92	2357.56		2012.51	1961.71	2065.83	2120.87		938.5	954.62	927.39	968.77		1804.24	1740.47	1766.34	1754.43
	2121.08	1408.94	2180.42		2011.16	1960.61	2065.83	2120.16		938.22	950.53	927.35	967.43		1804.24	1739.41	1766.26	1753.07
	1326.97	2330.58	1163.26		2011.11	1960.19	2065.55	2119.85		936.54	950.53	926.93	967.4		1802.95	1738.6	1765.89	1752.63
	2170.17	1042.45	546.02		2011.05	1959.44	2065.38	2119.39		936.36	949.14	926.47	967.19		1802.6	1737.76	1764.79	1752.14
	924.73	1389.03	1886.41		2010.59	1959.25	2064.92	2118.79		936.26	949.14	926.43	965.99		1802.54	1737.24	1764.52	1751.27
	1243.19	1440.16	2011.05		2010.23	1958.98	2064.85	2118.79		935.8	948.69	925.82	965.8		1801.71	1736.78	1762.71	1751.27
	3166.52	692.25	655.13		2010.2	1958.81	2064.64	2118.34		935.22	948.34	925.02	911.67		1801.5	1735.39	1762.61	1751.27
	2217.47	668.27	2319.21		2010.2	1958.53	2064.59	2118.01		932.48	948.23	924.62	911.66		1799.47	1735.11	1762.25	1750.3
	3052.57	896.31	1877.28		2010.14	1958.52	2064.13	2116.97		931.79	947.27	924.12	908.88		1797.99	1734.39	1760.35	1749.91
	1550.83	2113.86	2079.07		2008.89	1958.32	2064.01	2116.97		930.42	946.98	923.58	905.68		1797.85	1734.19	1760.28	1749.84
	2546.28	1303.52	1815.65		2008.89	1957.17	2063.67	2116.51		929.71	946.83	923.12	905.64		1797.67	1733.76	1759.83	1749.38
	1483.27	1401.7	1604.73		2008.84	1957.03	2062.88	2116.51		929.47	945.17	922.22	905.64		1796.91	1732.81	1759.56	1749.27
	3731.81	1860.48	1651.3		2008.39	1956.26	2062.4	2115.88		929.33	944.58	922.21	905.64		1796.77	1732.15	1759.46	1748.92
	1112.11	884.09	1155.95		2008.31	1955.91	2062.18	2114.68		880.62	897.55	922.21	904.72		1795.42	1730.55	1758.67	1748.44
	2683.66	1796.24	2170.84		2007.4	1955.36	2060.57	2114.37		879.26	897.06	919.01	904.25		1795.26	1730.55	1758.55	1748.24
	3415.61	2751.36	1912.44		2007.4	1955.05	2060.56	2114.23		878.62	896.85	918.1	903.85		1794.89	1730.42	1757.66	1748.12
	3787.67	508.56	1246.35		2007.03	1954.9	2060.38	2114.23		877.41	896.31	916.75	902.93		1794.89	1729.74	1757.66	1748.08
	1097.25	973.23	1665.91		2006.72	1954.84	2059.9	2113.14		876.55	895.56	915.36	902.87		1794.83	1729.65	1757.19	1747.22
	1998.11	969.61	1069.21		2005.86	1954.16	2059.9	2111.03		874.35	893.9	913.99	902.87		1794.43	1729.39	1756.76	1746.69
	1992.25	1512.55	1326.24		2005.57	1953.24	2059.44	2110.12		873.89	892.22	913.97	901.94		1792.71	1729.35	1756.68	1745.87
	2522.86	1298.09	954.16		2005.4	1953.07	2059.18	2109.79		873.25	890.83	913.95	901.78		1792.46	1729.33	1756.53	1745.83
	1040.04	1074.57	1481.47		2005.22	1953	2059.18	2109.75		872.99	890.47	913.78	901.66		1792.13	1728.3	1756.28	1745.78
	3323.27	1060.55	504.93		2005.11	1952.36	2058.75	2109.66		871.88	890.25	912.58	901.48		1791.81	1727.32	1756.23	1743.97
	3473.72	2488.49	847.79		2004.76	1952.16	2058.07	2108.68		871.86	888.52	867.84	857.38		1791.58	1726.4	1755.34	1743.59
	2575.11	1489.47	465.67		2004.2	1951.88	2057.62	2107.89		871.56	887.51	867.8	856.4		1791.36	1723.82	1755.33	1742.68
	2766.54	1640.14	1489.23		2003.74	1951.24	2057.34	2107.83		871.4	887.13	865.84	856.01		1706.06	1722.27	1690.53	1673.3
	2314.31	549.28	1499.73		2003.54	1950.8	2057.3	2107.7		871.03	887.01	865.6	855.97		1705.5	1721.8	1688.71	1673.21
	0	1786.73	1522.1		2003.49	1950.79	2057.16	2107.38		870.01	886.21	865.38	855.66		1705.02	1718.11	1688.28	1672.85
	0	946.98	1041.82		2003.4	1950.79	2056.93	2106.92		869.7	885.89	864.46	855.2		1704.59	1717.94	1687.36	1671.49
	1917	661.49	1385.59		2003.4	1950.31	2056.7	2106.01		869.08	885.28	864.38	854.64		1704.36	1717.34	1687.36	1671.34
	2452.52	1000.82	2237.49		2002.99	1950.24	2055.94	2105.91		868.79	884.82	864.23	854.14		1702.5	1717.04	1686.78	1670.93
	2802.68	1477.26	2428.32		2002.97	1949.62	2055.5	2105.6		868.36	884.09	862.6	853.35		1701.25	1716.75	1686.45	1670.93
	2753.84	1296.73	1441.75		2002.64	1949.13	2055.33	2105.6		867.88	882.97	862.4	852.89		1700.37	1716.38	1686.41	1670.33
	1530.31	1383.15	1706.99		2002.55	1948.63	2055.04	2105.59		832.73	848.7	862.37	851.96		1699.69	1716.03	1685.54	1669.75
	1773.19	392.73	2745.62		2002.06	1948.55	2054.42	2105.1		832.23	847.19	862.14	851.96		1699.15	1715.93	1685.52	1669.54
	1816.56	955.58	1324.42		2001.92	1948.5	2052.59	2104.68		831.66	845.48	861.68	851.11		1698.57	1715.21	1685.03	1668.31
	3650.02	867.8	2586.74		2001.15	1948.1	2052.28	2104.55		830.21	845.01	861.03	850.87		1697.86	1714.56	1684.61	1668.19
	1304.33	862.37	1754.47		2000.7	1948.1	2052.14	2103.9		829.2	844.09	861.03	850.11		1697.42	1714.54	1684.61	1667.62
	1743.97	1292.66	2118.79		2000.68	1948.05	2052.14	2103.27		827.89	842.24	860.57	849.12		1697.33	1713.97	1684.57	1667.4
	2784.42	1426.13	1797.85		2000.1	1947.75	2051.86	2102.84		827.48	840.85	860.09	848.72		1696.68	1713.82	1684.11	1667.26
	2138.42	704.47	1743.06		1999.32	1947.49	2051.68	2102.71		827.48	838.2	823.59	809.78		1696.06	1713.33	1683.65	1666.95
	3514.88	1273.2	1503.38		1998.89	1947.19	2051.49	2102.44		827.43	837.51	823.46	809.44		1695.87	1710.77	1683.11	1666.82
	3405.77	2170.87	1768.17		1998.72	1945.91	2051.02	2102.38		827.08	837.25	823.14	808.99		1695.3	1710.65	1682.67	1666.5
	696.68	1366.86	1339.48		1998.44	1945.76	2050.56	2102.37		826.97	836.83	822.83	806.67		1695.11	1710.5	1681.43	1666.42
	1159.61	385.49	1369.61		1998.05	1943.94	2050.56	2102.28		826.97	836.58	822.22	806.67		1694.61	1710.48	1680.42	1664.81
	1391.53	783.2	2426.95		1997.12	1943.81	2050.06	2102.26		825.42	836.38	821.88	805.79		1693.49	1709.12	1680.3	1661.81
	3116.33	1321.61	2025.2		1997.08	1943.81	2050.06	2101.54		825.12	835.85	821.27	805.79		1693.3	1708.89	1680.1	1660.6
	3779.68	827.08	1950.79		1996.9	1943.24	2049.2	2101.44		824.51	835.76	818.63	804.42		1692.81	1707.56	1680.06	1660.43
	1181.98	1427.94	2130.21		1995.91	1942.98	2048.2	2100.99		824.19	833.91	818.12	803.37		1692.15	1706.86	1677.85	1660.13
	3273.38	688.63	2598.61		1995.66	1941.65	2048.03	2100.53		767.74	787.64	817.66	802.14		1691.91	1706.68	1676.02	1659.84
	3491.6	2074.49	2427.87		1995.62	1941.51	2047.41	2100.01		766.07	785.78	816.75	801.98		1691.87	1706.35	1675.49	1658.33
	3355.55	1362.33	1219.41		1994.86	1940.74	2046.75	2099.99		764.71	783.2	815.83	801.52		1691.26	1706.08	1674.7	1658.22
	2413.26	735.69	1781.87		1994.37	1940.68	2046.66	2099.73		764.5	779.6	814.94	800.31		1622.02	1642.17	1652.89	1657.86
	3593.41	1593.09	1240.41		1993.91	1940.57	2046.31	2099.62		764.24	778.84	814.92	799.4		1621.6	1641.54	1652.86	1656.68
	1015.8	1074.12	880.21		1993.9	1940.39	2045.99	2099.56		763.79	778.84	813.93	799.36		1621.6	1641.37	1651.48	1655.22
	1017.62	984.08	2463.48		1993.7	1938.92	2045.6	2099.38		763.79	777.78	813.55	795.97		1621.13	1641.08	1651.11	1652.92
	1978.63	1595.8	2088.66		1993.51	1938.76	2044.91	2098.71		761.5	774.95	813.53	795.58		1620.7	1641	1650.67	1605.33
	323.69	1904.37	2516.89		1993.32	1938.46	2044.89	2097.33		761.26	772.79	813.51	789.53		1620.68	1640.8	1650.54	1604.73
	762.42	736.59	1267.81		1993.24	1937.92	2044.38	2097.27		761.05	772.36	813.09	788.44		1620.65	1640.65	1649.62	1604.73
	866.51	706.73	1652.21		1992.79	1936.46	2043.73	2096.39		760.33	772.36	812.16	787.98		1620.21	1640.02	1649.47	1604.14
	2295.47	618.96	2083.64		1992.33	1936.19	2043.01	2095.91		760.1	770.76	811.72	787.95		1619.8	1638.38	1648.37	1604.14
	1710.65	1354.19	2062.18		1992.09	1936.18	2042.37	2095.51		759.87	722.21	746.91	736.82		1619.79	1637.93	1648.12	1603.82
	3171.57	1466.85	1141.34		1991.87	1934.93	2042.17	2094.11		759.61	721.92	746.41	736.59		1619.76	1637.48	1647.91	1603.22
	1693.3	1269.13	1095.69		1991.61	1934.48	2041.71	2093.95		759.41	721.79	745.53	736.27		1619.3	1636.86	1647.45	1601.19
	2925.49	1270.49	1621.17		1991.18	1934.35	2041.14	2093.91		758.73	721.75	745.01	735.81		1617.98	1636.57	1646.28	1600.92
	1230.83	1058.29	840.03		1990.96	1934.19	2040.56	2093.65		758.02	719.61	744.9	735.69		1616.62	1636.11	1646.28	1599.69
	2386.78	1826.1	666.55		1990.79	1933.14	2040.27	2092.15		758.02	719.01	744.28	735.48		1616.6	1635.51	1646.09	1599.38
	1384.68	1013.95	2001.92		1990.69	1932.32	2039.81	2092.14		757.85	718.95	743.8	734.11		1615.71	1633.47	1646.07	1598.93
	2546.11	1046.52	1502.01		1990.5	1932.09	2038.9	2091.81		757.82	718.56	743.7	733.95		1615.63	1633.39	1645.18	1598.64
	2021.55	1365.95	2325.6		1989.77	1931.61	2038.04	2091.4		755.24	718.13	743.67	731.37		1615.24	1633.38	1643.08	1598.22
	1848.52	1717.51	1874.09		1989.59	1931.59	2037.89	2090.94		754.32	717.76	743.21	731.16		1615.21	1632.03	1642.92	1597.63
	3182.07	1568.2	2591.31		1988.59	1931.4	2037.58	2090.03		752.46	716.83	742.75	728.63		1613.89	1631.58	1642.78	1597.57
	1334.46	540.23	1976.81		1783.96	1717.93	1856.74	1931.01		752.37	715.44	742.22	727.26		1613.44	1631.56	1642.27	1597.55
	2297.75	1827	1300.68		1783.86	1717.41	1856.5	1930.87		751.92	714.98	740.9	723.77		1611.64	1631.21	1589.43	1597.33
	962.84	744.28	1784.15		1783.75	1716.58	1856.41	1929.06		748.76	712.67	740.47	723.16		1611.63	1630.56	1588.89	1596.25
	2972.06	1415.72	1615.69		1783.73	1716.58	1855.91	1927.67		748.36	711.74	737.77	723.16		1611.45	1630.11	1587.32	1595.86
	3210.37	1724.3	1982.29		1782.94	1716.13	1855.46	1927.05		747.84	711.29	737.66	723.12		1611.1	1628.76	1587.12	1595.3
	1177.87	871.88	952.79		1782.59	1715.7	1855.37	1926.34		704.8	711.25	699.71	681.12		1610.72	1627.58	1586.69	1595.14
	1983.2	789.53	1134.5		1782.34	1715.21	1855.37	1926.13		704.8	710.83	698.05	680.74		1610.72	1627.12	1585.91	1595.06
	2170.84	0	1972.7		1781.87	1714.79	1851.44	1925.22		704.47	706.73	696.32	677.45		1610.67	1626.62	1585.75	1594.94
	2938.73	0	1328.07		1781.76	1714.56	1851.44	1924.31		704.34	705.72	696.19	674.89		1610.09	1626.5	1584.83	1593.92
	616.33	2163.45	658.78		1781.2	1713.33	1850.5	1924.31		700.17	705.35	695.31	674.76		1609.78	1626.14	1584.61	1593.33
	3070.22	2025.08	1889.61		1780.52	1712.93	1850.09	1924.07		699.87	705.26	693.94	674.72		1609.12	1626.05	1584.37	1591.82
	748.27	590.03	1734.39		1780.34	1712.75	1849.89	1923.83		637.11	660.15	693.69	674.72		1608.89	1625.28	1583.32	1591.27
	2894.45	226.3	1762.69		1780.04	1712.71	1849.21	1923.13		635.04	658.22		669.28		1607.81	1623.9	1582.36	1591.22
	3394.81	1136.56	1867.24		1779.13	1711.69	1848.79	1922.02		635.02	656.93	632.28			1607.11	1623.87	1582.19	1590.47
	496.26	1061.6	2197.32		1778.96	1711.11	1848.67	1921.57		634	656.73	631.68			1606.64	1623.38	1582.15	1590.02
	2402.76	1147.21	2280.41		1778.67	1711.1	1847.15	1921.57		634	655.59	631.39			1606.42	1622.92	1581.46	1589.57
	1797.85	555.32	1067.84		1778.53	1710.65	1846.7	1921.11		669.17	655.59		667.05		1556.33	1568.77	1581.25	1529.66
	1979.55	567.36	1120.8		1778.5	1710.31	1846.7	1919.91		668.27	655.28	684.55	666.01		1555.71	1568.09	1580.11	1529.55
	3104.91	767.74	1604.27		1778.5	1710.19	1846.4	1919.28		667.05	653.89	683.97	665.93		1555.4	1567.83	1579.41	1529.44
	1804.24	653.89	1969.5		1777.76	1709.12	1845.55	1918.99		630.94	652.51	683.89	665.63		1554.51	1567.81	1579.16	1527.58
	1811.54	929.24	1612.95		1776.29	1709.1	1845.55	1918.63		630.48	650.93	683.51	664.23		1554.5	1567.37	1578.31	1527.38
	978.36	544.22	915.36		1776.22	1708.46	1845.1	1918.07		629.11	650.19	682.12	662.22		1554.49	1567.05	1578.03	1527.38
	2564.37	1705.31	938.19		1775.92	1708.22	1844.87	1917.49		628.44	650.19	681.79	661.49		1553.6	1566.67	1577.86	1527.38
	1579.16	1144.43	944.58		1775.48	1707.1	1844.41	1915.81		626.59	648.34	618.96	590.5		1553.12	1566.28	1577.86	1527.36
	1021.28	879.26	2087.75		1774.42	1707.1	1843.95	1915.77			647.11	617.31	590.3		1551.74	1566.01	1577.79	1527.28
	1068.3	801.52	1367.79		1773.65	1706.99	1843.64	1915.45			645.54	614.08	590.03		1551.32	1565.7	1577.34	1526.92
	1877.28	485.45	1869.98		1773.19	1706.86	1843.38	1914.78			644.18	612.25	589.11		1550.83	1565.7	1576.42	1526.68
	999.36	1707.62	1293.37		1773.19	1706.47	1842.84	1914.46		623.63	644.18	612.25	588.64		1550.82	1565.33	1576.26	1526.23
	2988.04	926.93	1441.75		1772.74	1706.08	1842.59	1913.93		620.89	688.63	611.26	588.53		1550.41	1564.92	1575.11	1525.92
	2646.09	814.94	948.69		1772.71	1706.08	1842.44	1913.81		620.44	686.87	609.47	583.88		1550.15	1564.34	1574.9	1525.75
	2253.01	1596.09	1103.45		1772.71	1705.86	1842.13	1913.66		620.07		609.02	582.63		1549.93	1564.01	1574.43	1525.61
	1492.88	1492.9	2059.44		1771.37	1705.75	1841.93	1912.97		619.52		608.57	582.63		1549.48	1563.54	1574.25	1525.45
	3622.63	2365.68	1198.87		1771.37	1705.75	1841.77	1912.44		692.3	567.36	606.29	580.69		1549.03	1563.17	1573.52	1525.16
	2215.12	2128.74	1549.49		1771.23	1705.72	1841.67	1911.11		692.25	567.36	605.37	578.43		1547.68	1562.2	1571.03	1524.82
	1439.01	1237.45	1176.95		1770.99	1705.63	1841.22	1911.07		692.11	566.92	603.02	576.77		1547.21	1562.18	1570.49	1524.11
	2592.68	1661.35	2010.59		1770.67	1703.88	1841.08	1910.9		544.22	566.56	602.56	576.15		1547.04	1561.24	1570.11	1523.47
	841.4	987.55	1374.18		1770.45	1703.34	1840.42	1910.61		543.76	561.1	600.78	573.99		1546.67	1561.21	1569.2	1522
	463.84	1464.67	409.97		1770.45	1703.11	1840.41	1910.25		542.82	560.63	597.95	570.54		1546.33	1561.19	1508.49	1520.94
	2330.63	2275.9	1613.86		1769.62	1703.11	1840.26	1910.15		541.9	560.17	594.87	569.76		1546.31	1560.84	1508.22	1519.75
	794.83	840.85	688.92		1769.54	1703	1839.34	1910.15		541.45	560.17	593.73	569.21		1545.75	1560.29	1507.77	1518.9
	2493.15	1263.36	2208.27		1768.98	1702.89	1839.03	1910.01		541.45	557.64	593.33	567.61		1545.33	1559.52	1507.61	1518.85
	478.45	1037.07	1394.72		1768.51	1702.43	1838.82	1909.99		540.54	557.64	643.26	625.59		1543.55	1559.52	1507.23	1518.64
	1765.89	1137.95	847.33		1768.51	1702.43	1838.77	1908.9		540.23	555.79	639.61	625.59		1543.45	1558.57	1507.14	1518.55
	673.85	1044.94	2010.14		1768.17	1702.32	1838.44	1908.88		538.67	555.32	638.7	625.43		1539.98	1558.49	1507.11	1518.43
	3170.2	1802.95	1496.53		1768.05	1700.15	1837.56	1908.88		533.11	554.21	638.21	504.42		1538.67	1558.49	1506.69	1518.4
	516.34	1787.22	2135.68		1767.71	1699.28	1837.11	1908.55		532.19	553.67	529.1	503.56		1538.5	1558.15	1505.19	1517.97
	3620.34	1055.58	2183.16		1767.6	1699.12	1836.65	1908.33		530.93	551.16	526.39	501.74		1538.17	1558.13	1504.44	1517.73
	2921.38	2114.4	1103.91		1767.3	1698.67	1836.65	1908.13		529.78	550.13	524.32	500.72		1537.49	1557.71	1503	1516.85
	782.96	1614.61	1343.13		1767.3	1698.24	1836.25	1907.41		485.45	549.28	521.37	498.54		1535.9	1557.55	1503	1516.4
	1377.37	1574.81	1659.97		1766.83	1698.05	1836.19	1906.96		482.32	548.38	519.69	494.24		1534.99	1557.55	1502	1515.89
	469.32	2263.87	1118.97		1766.8	1697.9	1835.28	1906.84		478.81	547.46	518.17	491.93		1533.61	1557.14	1501.99	1515.11
	1917	1771.95	2522.37		1766.34	1697.07	1834.69	1906.38		472.52	544.65	517.87	491.69		1533.26	1486.91	1501.89	1514.17
	1400.66	2201.4	967.86		1765.92	1696.86	1833.46	1905.66		468.79	458.34	515.03	490.15		1532.44	1485.85	1501.89	1513.9
	2676.68	929.71	2229.27		1765.47	1696.18	1833.35	1905.55		466.47	454.9	514.14	489.84		1531.8	1485.11	1501.78	1513.42
	3002.19	1485.03	760.59		1764.97	1694.89	1832.54	1904.37		462.51	451.66	508.56	487.11		1531.29	1485.09	1501.28	1513.13
	830.9	3205.15	2008.31		1764.9	1694.67	1831.63	1904.28		458.37	451.2	504.89	486.84		1530.8	1484.61	1500.17	1513.13
	2437.91	3113.06	1428.51		1764.06	1694.61	1831.49	1903.76							1530.31	1483.39	1499.36	1512.49
	1681.43	2280.07	1676.41		1763.61	1694.59	1830.72	1902.1		448.61	356.54	422.28	382.32		1530.3	1483.3	1499.17	1511.85
	2017.9	1523.9	715.39		1763.52	1694.43	1829.8	1901.98		448.44	350.62	421.97	381.9		1466.8	1483.27	1497.9	1511.75
	2109.2	1711.79	1517.53		1762.69	1693.69	1829.29	1901.02		446.02	346.15	417.88	381.19		1466.38	1483.27	1497.5	1511.46
	3822.59	2363.37	1018.54		1761.17	1693.42	1828.43	1900.26		444.72	345.14	417.73	378.01		1465.93	1483.25	1497.23	1509.77
	448.78	1696.52	2403.67		1760.94	1693.3	1827.98	1900.03		440.56	333.66	415.45	377.16		1465.78	1482.84	1496.9	1509.43
	702.16	1058.82	1706.08		1760.87	1692.84	1827.52	1899.65		438.28	324.95	405.41	373.89		1465.33	1482.79	1496.56	1509.15
	956.9	2987.64	1026.3		1760.68	1692.8	1827.06	1899.65		438.24	323.48	402.15	373.78		1465.31	1482.78	1496.18	1508.94
	3036.89	1063.91	1786.89		1760.22	1692.62	1827.02	1899.4		437.07	303.13	401.75			1465.01	1482.39	1495.99	1447.68
	2989.87	1290.67	541		1759.89	1692.39	1826.55	1899.22		434.41	300.34	392.73			1464.8	1482.39	1494.28	1447.4
	1518.9	2121.34	2528.76		1758.58	1692.34	1826.14	1899.2		431.19	373.43	391.11			1464.35	1482.37	1493.63	1446.94
	4294.65	926.47	899.84		1758.51	1691.93	1823.85	1899.13		428.99	372.99	390.58	367.06		1464.35	1479.66	1492.88	1446.46
	588.02	612.25	928.6		1758.23	1691.02	1822.96	1899.13		424.82	369.75	385.49	366.05		1463.66	1479.65	1491.97	1446.22
	294.47	1816.84	2004.2		1758.13	1690.97	1822.96	1896.38		263.32		384.56	360.7		1463.45	1478.31	1491.05	1446.11
	775.66	1527.14	1273.74		1758.13	1690.81	1822.04	1895.5		243.88	242.42	383.74	357.26		1462.75	1478.27	1490.99	1446.01
	1749.91	1633.58	961.93		1757.62	1690.56	1821.59	1895.32		197.6	237.86	3.56	149.01		1462.55	1476.88	1490.57	1445.43
	2353	1096.77	1121.26		1757.45	1690.56	1821.57	1895.02		178.96	226.3	2.61	108.29		1462.44	1476.8	1489.8	1445.17
	978.36	705.26	1522.55		1757.2	1690.1	1820.22	1893.51		171.69	219.89	2.6	4.18		1462.27	1473.81	1489.67	1444.53
	874.27	1735.39	1504.29		1757.03	1689.65	1820.22	1893.17		165.26	205.92	2.58	3.82		1461.2	1472.46	1489.34	1444.53
	1014.43	3090.84	1085.65		1755.38	1689.27	1819.99	1892.93		2.58	2.36	2.01	1.29		1461.19	1471.51	1487.37	1443.37
	1129.02	1159.7	1667.28		1755.36	1689.27	1819.76	1892.79		2.42	2.27	1.88	1.14		1461.15	1471.11	1438.39	1443.18
	1801.5	2527.65	693.02		1755.36	1689.19	1819.31	1892.35			2.11	269.36	0.86		1460.81	1471.05	1437.36	1442.9
	610.39	1660.42	2523.28		1755.04	1688.72	1818.85	1892.25			424.58	266.95	0.48		1460.71	1470.37	1437.29	1442.73
	1012.14	2698.41	1023.56		1754.47	1687.36	1818.3	1891.7			423.44				1460.62	1470.15	1437.03	1442.34
	2386.32	3542.51	2026.11		1754.47	1687.33	1817.38	1891.44							1460.25	1470.15	1436.93	1442.28
	1089.76	1277.25	1303.87		1753.56	1687.2	1816.88	1890.59							1460.17	1469.57	1436.27	1442.2
	1355	946.83	1465.94		1752.65	1687.2	1816.11	1890.52							1459.35	1468.89	1435.45	1441.38
	877.92	1901.06	1938.92		1752.64	1686.51	1816.03	1889.89							1458.48	1468.53	1435.23	1441.12
	643.26	2167.62	3156.05		1752.6	1686.45	1815.69	1889.61							1457.59	1468.4	1434.77	1440.51
	2163.08	2134.76	1752.65		1752.19	1686	1815.65	1889.15							1457.51	1468.35	1434.43	1440.03
	1060.54	3162.57	1461.38		1751.75	1686	1815.65	1888.7							1457.14	1467.62	1433.27	1439.62
	809.44	1889.49	3288.44		1750.08	1685.95	1815.24	1888.7							1456.58	1467.5	1433.06	1439.57
	1576.42	1385.07	0		1749.45	1685.54	1815.11	1888.68							1456.54	1466.86	1432.82	1439.46
	1378.29	3208.85	0		1749.33	1685.09	1814.76	1887.27							1456.44	1420.27	1432.51	1439.01
	1699.69	2391.13	2101.54		1748.4	1685.08	1813.42	1887.11							1456.13	1418.45	1431.6	1438.67
	498.54	2436.95	2346.28		1748	1684.57	1812.91	1886.73							1455.62	1418.43	1431.47	1438.65
	0	1827.48	1637.12		1746.76	1684.55	1812.35	1886.41							1453.82	1418.43	1431.15	1438.55
	0	2052.39	1697.07		1746.4	1684.17	1812	1885.98							1453.7	1416.99	1430.84	1350.88
	2522.65	1711.79	724.82		1746.24	1683.32	1811.35	1885.96							1452.92	1416.64	1429.03	1350.42
	3967.85	862.6	1364.19		1745.4	1683.25	1810.7	1885.96							1452.91	1415.56	1428.31	1349.94
	3573.33	2427.23	1585.22		1745.34	1682.8	1810.17	1885.06							1452.7	1415.56	1426.16	1348.56
	2450.09	1868.67	1262.18		1744.79	1682.34	1809.81	1884.62							1452.46	1414.35	1425.16	1347.69
	3733.86	1749.73	2247.85		1743.95	1682.34	1808.87	1884.16							1451.77	1413.85	1424.88	1347.49
	2667.76	2514.69	1401.77		1743.52	1681.43	1808.49	1883.67							1449.86	1413.79	1424.8	1347.26
	1021.21	2274.05	883.21		1743.13	1681.43	1808.43	1883.26							1448.89	1413.44	1423.94	1347.19
	612.64	1548.89	1158.38		1743.11	1681.28	1808	1882.79							1448.83	1412.55	1423.7	1345.44
	1328.21	1942.25	1625.49		1743.06	1680.44	1807.53	1882.65							1407.41	1411.99	1423.44	1344.44
	1032.55	1768.25	1957.03		1742.23	1678.72	1807.3	1882.31							1406.91	1411.65	1423.04	1344.03
	678.39	3015.41	1159.72		1740.78	1678.69	1807.09	1881.39							1406.64	1410.97	1422.56	1343.13
	625.33	3134.81	1033.1		1740.3	1678.68	1807.05	1881.39							1406.49	1410.25	1422.12	1342.72
	233.99	2861.31	1179.41		1739.27	1678.29	1807.05	1881.39							1404.31	1409.23	1422.1	1341.83
	1421.17	1005.6	813.41		1739.03	1678.29	1806.98	1880.8							1403.94	1408.95	1421.17	1341.33
	1666.5	2363.83	1406.7		1738.5	1677.78	1806.84	1880.48							1403.2	1408.79	1420.73	1341.29
	974.96	1512.33	634.89		1737.89	1677.78	1805.74	1880.02							1403.03	1408.5	1420.29	1339.58
	6475.53	1328.15	1628.17		1737.58	1677.24	1805.46	1880.02							1402.48	1408.33	1401.9	1339.48
	726.91	2381.88	618.79		1736.51	1676.79	1804.9	1879.11							1380.43	1408.02	1401.77	1339.09
	1396.23	1735.85	1014.75		1735.88	1676.41	1804.24	1878.7							1379.91	1407.96	1401.22	1338.1
	1257.47	2006.57	1690.81		1735.76	1676.41	1803.32	1878.2							1379.45	1407.51	1400.84	1338.1
	2586.58	813.55	1175.38		1735.3	1676.41	1802.95	1877.44							1379.22	1377.37	1400.66	1337.68
	2020.2	787.64	1610.27		1735.13	1676.41	1802.41	1877.28							1310.6	1376.89	1399.14	1337.32
	1090.59	1194.87	2064.85		1734.39	1675.57	1802.41	1876.45							1310.43	1376.73	1398.59	1336.48
	637.58	423.44	1570.9		1734.37	1675.45	1800.76	1875.42							1310.41	1376.26	1396.78	1334.63
	2730.79	519.69	2060.38		1734.04	1675.04	1800.7	1874.54							1310.07	1375.11	1396.75	1334.63
	877.01	1220.79	1843.38		1733.16	1674.67	1799.86	1874.09							1309.16	1374.41	1396.23	1334.46
	1758.55	2242.12	1300.21		1733.14	1673.75	1799.8	1873.73							1308.79	1374.3	1396.23	1334.1
	2465.96	1594.24	1976.26		1732.44	1673.33	1799.67	1873.17							1307.8	1373.99	1395.92	1332.3
	1092.41	2072.29	568.67		1732.44	1673.3	1798.5	1872.91							1307.6	1373.95	1395.64	1331.92
	2417.89	1619.7	1055.02		1731.8	1672.62	1798.46	1872.16							1306.75	1373.81	1395.18	1331.79
	2241.04	1694.2	1013.41		1731.54	1672.3	1798.3	1871.92							1306.61	1372.94	1394.87	1331.72
	2147.17	1645.15	1137.35		1731.34	1671.38	1798.1	1871.34							1305.8	1371.41	1394.53	1331.16
	1456.54	1587.3	476.95		1731.19	1671.03	1797.85	1870.89							1305.54	1371.1	1393.79	1330.41
	732.81	888.52	1297.08		1730.73	1670.78	1796.65	1870.44							1305.35	1371.1	1393.61	1329.74
	2261.9	2086.17	1494.39		1729.98	1670.58	1796.48	1870.32							1305.08	1370.84	1393.06	1329.73
	1766.71	3751.22	920.35		1729.82	1670.02	1795.82	1869.98							1304.45	1369.72	1392.28	1329.72
	2381.16	2706.28	1092.16		1729.06	1669.55	1795.56	1869.81							1304.44	1369.72	1392.28	1328.21
	1431.15	812.16	760.62		1728.82	1669.55	1795.53	1869.53							1304.33	1369.46	1391.53	1328.07
	2222.9	1215.23	814.31		1728.62	1669.41	1795.25	1868.18							1303.15	1369.33	1390.79	1327.87
	2940.29	2327.27	2080.07		1727.94	1668.29	1795.11	1868.15							1302.82	1369.02	1390.48	1327.65
	1259.28	1402.19	765.54		1727.72	1667.39	1794.65	1867.97							1302.8	1367.88	1389.95	1326.98
	4538.77	2199.08	3365.96		1727.54	1667.39	1794.31	1867.84							1302.19	1367.33	1389.88	1326.97
	2413.81	1249.02	1630.85		1727.54	1667.28	1794.19	1867.7							1302.16	1367.11	1388.79	1324.86
	3371.54	3690.59	1612.51		1727.51	1667.11	1793.74	1867.41							1300.41	1366.67	1388.76	1324.42
	3988.71	2014.9	826.39		1727.08	1667.06	1793.05	1867.24							1300.37	1366.03	1387.4	1324.13
	1016.68	1405.9	1193.72		1726.63	1666.42	1792.46	1866.78							1300.22	1365.7	1387.1	1323.96
	3220.99	997.73	1182.99		1726.35	1665.91	1792.11	1863.59							1299.76	1364.8	1386.91	1322.91
	2050.13	3518.9	2032.64		1725.65	1665.59	1791	1863.41							1299.04	1364.49	1386.71	1322.91
	1815.69	2792.82	2079.17		1725.56	1665.45	1791	1863.27							1298.54	1364.24	1385.78	1322.77
	3321.2	2061.64	996.86		1725.2	1665.22	1790.29	1863.13							1298.48	1364.13	1385.59	1321.86
	2880.43	1443.38	1462.62		1724.99	1664.81	1790.16	1862.85							1296.34	1363.77	1385.14	1321
	3381.06	1731.22	1982.98		1724.75	1664.12	1789.63	1862.75							1296.18	1363.29	1384.68	1320.66
	4305.68	1122.22	2462.17		1724.09	1663.56	1789.17	1861.3							1296.11	1362.77	1384.17	1319.84
	772.71	3387.94	1414.75		1723.76	1663.32	1789.17	1860.68							1295.44	1360.51	1383.97	1319.61
	2846.42	2220.83	1413.41		1723.64	1663.17	1787.64	1860.53							1294.65	1360.41	1383.53	1319.61
	1838.36	1122.22	524.38		1722.73	1663.11	1787.07	1859.93							1294.09	1358.14	1383.53	1319.34
	832.57	2302.74	1872.91		1722.27	1662.91	1786.89	1859.72							1293.41	1357.77	1383.5	1319.31
	2371.64	844.09	2031.75		1721.98	1662.87	1786.73	1859.48							1293.29	1357.72	1383.06	1318.7
	577.27	2117.17	1602.67		1720.89	1662.76	1786.28	1858.75							1293.19	1357.67	1382.17	1318.69
	3278.12	908.88	1252.34		1720.67	1662.25	1785.83	1858.57							1292.04	1355.86	1382.12	1318.23
	1699.15	1663.66	2289.46		1720.23	1661.26	1785.76	1858.22							1291.99	1355.45	1381.94
	1058.4	882.97	2847.4		1719.63	1660.67	1784.83	1857.77							1291.28	1355.42	1381.72
	1289.21	2845.11	1950.31		1719.53	1660.43	1784.44	1857.39							1290.93	1355.29	1381.67
	1966.24	2392.98	471.14		1717.95	1659.97	1784.15	1857.2							1289.21	1355	1381.55
	873.83	2536.91	1491.71		1592.63	1659.97	1439.59	1518.67							1287.78	1354.55	1381.47	1315.51
	2093.66	1415.61	1395.96		1592.4	1659.51	1439.25	1518.37							1287.6	1353.99	1317.11	1315.11
	2292.28	905.64	901.56		1592.18	1659.06	1439.01	1517.53							1286.98	1353.62	1316.86	1313.63
	2499.07	1189.78	408.05		1591.95		1438.74	1517.08							1286.96	1353.14	1316.65	1313.19
	1056.58	3390.72	1319.9		1591.95		1437.29	1517.08							1286.65	1353.12	1316.61	1313
	815.34	2180.57	1237.12		1591.28		1436.86	1515.69							1286.65	1352.2	1378.54	1312.29
	285.23	2819.66	788.36		1590.82		1436.83	1515.49							1285.5	1351.79	1378.29	1312.27
	3164.3	1771.02	1334.66		1590.58		1435.35	1515.25							1285.08	1350.9	1377.64	1311.43
	1023.48	3002.45	1342.71		1590.58		1435.32	1514.51							1283.78	1265.05	1275.15	1258.03
	932.33	1615.07	2457.69		1590.37		1435.18	1514.22							1283.77	1264.81	1275.1	1257.47
	422.18	1390.16	1270.23		1590.12		1434.22	1513.88							1283.32	1264.74	1274.69	1257.02
	2236.05	3077.42	1970.45		1590.12		1434.14	1513.42							1282.5	1263.82	1274.65	1256.27
	987.65	3058.45	1315.42		1589.41		1433.53	1512.97							1281.33	1263.07	1274.1	1256.11
	1389.88	1143.51	1130.64		1589.21		1433.4	1511.86							1280.58	1261.87	1273.66	1255.94
	2438.75	1455.88	590.15		1588.75		1432.96	1510.5							1280.13	1261.66	1272.47	1255.02
	1276.97	2184.28	1607.14		1588.51		1432.46	1510.5							1280.12	1260.31	1271.53	1254.28
	1652.89	905.64	444.29		1587.38		1431.25	1509.98							1278.31	1260.31	1270.44	1253.94
	3400.56	2413.35	2092.15		1587.14		1431.21	1509.77							1278.25	1259.85	1270.22	1253.89
	1271.53	3681.34	375.39		1586.69		1431.13	1509.64							1276.97	1259.85	1269.52	1252.93
	355.07	1850.62	1030.86		1586.67		1430.85	1507.03							1276.48	1259.74	1268.14	1251.59
	2307.7	2778.47	2296.62		1586.47		1429.88	1507.03							1275.48	1259.28	1267.81	1250.67
	670.68	1500.3	1961.95		1585.78		1428.51	1506.86							1275.16	1258.11	1265.62	1250.66
	3158.41	2998.29	2494.83		1585.58		1428.09	1506.12							1275.15	1258.09	1265.07	1250.21
	1111.45	886.21	3011.6		1585.22	1650.84	1427.64	1505.97							1245.89	1241.6	1231.03	1249.74
	789.94	1924.66	3379.83		1584.19	1650.84	1426.23	1505.93							1245.15	1241.47	1230.83	1248.85
	1848.79	901.48	1165.98		1583.97	1650.09	1426.16	1505.73							1244.98	1239.17	1230.83	1248.84
	1071.55	4958.58	2012.51		1583.58	1649.76	1426.13	1505.37							1244.77	1239.04	1229.81	1247.95
	1423.44	1148.13	2157.47		1583.27	1649.64	1425.77	1504.55							1244.32	1238.86	1229.35	1247.95
	2854.58	4025.64	1085		1582.53	1649.47	1425.25	1504.29							1243.59	1238.23	1228.9	1247.69
	1441.12	1816.37	1038.47		1581.9	1649.27	1424.88	1503.84							1243.37	1237.97	1228.19	1247.04
	2188.89	2944.14	2071.12		1581.73	1649.25	1424.8	1503.84							1243.19	1237.84	1226.77	1246.79
	737.34	3074.65	2394.6		1580.79	1648.56	1424.39	1503.48							1242.96	1237.52	1224.94	1246.79
	495.19	1962.61	2915.85		1580.53	1647.45	1424.39	1503.41							1242.7	1235.7	1224.37	1246.7
	2055.57	2875.19	671.58		1578.98	1647	1424.39	1503.38							1242.24	1232.78	1222.55	1246.33
	2941.65	1291.59	251.9		1577.79	1646.61	1423.94	1502.48							1242.08	1232.32	1221.64	1245.89
	2747.57	1386.46	2238.01		1577.7	1646.47	1423.48	1502.47							1241.6	1232.28	1221.24	1245.89
	1516.85	1398.03	3177.15		1577.15	1645.82	1422.12	1502.01							1216.67	1232.18	1219.85	1218.49
	2436.94	2622.98	2102.44		1577.15	1645.82	1422.06	1501.89							1216.61	1231.83	1218.92	1218.03
	2485.01	0	1314.08		1576.71	1644.91	1421.66	1501.89							1215.74	1231.82	1218.92	1218.02
	1128.68	0	2950.75		1575.97	1644.66	1421.01	1500.78							1215.22	1231.62	1218.5	1217.57
	2081.87	813.93	1208.49		1575.97	1644.66	1420.66	1500.33							1214.85	1200.5	1175.62	1186.54
	2077.79	1499.48	1969.55		1575.97	1644.28	1420.29	1500.33							1213.47	1200.43	1175.39	1186.43
	398.15	745.01	2041.14		1575.51	1643.99	1419.83	1499.73							1213.47	1200.4	1174.94	1186.27
	2868.19	1035.99	2683.64		1575.51	1643.99	1419.83	1499.34							1213.01	1199.66	1174.72	1186.27
	2358.94	1299.04	1074.26		1575.18	1643.99	1418.92	1499.17							1212.97	1198.06	1174.47	1185.79
	1673.3	1130.58	1227.73		1574.99	1642.75	1418.92	1498.71							1212.56	1197.96	1173.68	1185.08
	1980.3	3190.85	646.53		1574.57	1642.75	1418.84	1497.79							1211.67	1197.82	1172.92	1183.57
	565.02	2252.6	1487.23		1573.69	1642.62	1418.31	1497.5							1211.56	1196.9	1172.89	1183.1
	750.04	1843.61	777.17		1573.52	1642.62	1418	1497.35							1211.13	1196.86	1172.85	1183.1
	1393.06	1525.61	2472.9		1573.23	1642.46	1417.85	1496.53							1209.72	1195.51	1172.39	1182.65
	2316.32	2243.59	1338.24		1573.18	1641.99	1416.64	1496.53							1209.39	1195.06	1172.08	1182.43
	1174.94	3000.77	1706.47		1573.18	1641.71	1416.64	1495.66							1208.46	1194.89	1171.93	1182.36
	1248.85	3354.35	2588.79		1572.32	1641.5	1416.63	1495.62							1208.34	1194.76	1171.48	1182.19
	2464.6	2685.01	2490.8		1572.27	1640.45	1416.18	1495.36							1207.15	1194.6	1171.31	1181.98
	1151.81	1730.55	2086.33		1572.16	1639.99	1415.73	1495.36							1207.09	1193.85	1170.7	1181.03
	756.39	2640.42	1964.63		1570.95	1639.88	1415.28	1494.39							1206.7	1193.21	1170.4	1180.66
	1706.86	1336.43	1421.01		1570.91	1637.14	1414.81	1493.55							1205.32	1192.93	1169.5	1179.47
	2067.82	2709.34	2522.57		1570.9	1637.12	1414.75	1492.88							1205.31	1190.45	1168.86	1179.43
	790.4	911.67	986.12		1570.88	1637.02	1413.46	1492.19							1204.41	1190.45	1168.86	1179.01
	1736.78	2269.27	734.22		1570.88	1636.31	1413.41	1491.91							1203.96	1190	1167.48	1178.51
	1179.47	1438.67	1684.55		1569.91	1636.23	1412.98	1491.71							1202.83	1189.78	1167.35	1178.11
	1085.15	677.45	1978.5		1569.53	1636.23	1412.98	1491.68							1202.59	1189.54	1167.11	1177.87
	487.48	2363.86	511.85		1569.09	1636.23	1412.07	1491.51							1202.52	1189.53	1167.07	1176.95
	964.07	1612.09	1071.58		1568.29	1635.32	1412.01	1491.11							1202.51	1188.99	1166.77	1176.75
	2057.84	2121.08	3025.47		1568.12	1634.93	1411.61	1491.05							1201.3	1187.71	1166	1176.3
	1884.62	1731.45	1855.91		1567.83	1632.9	1411.16	1490.6							1153.9	1143.57	1165.87	1136.69
	1111.45	1686.41	837.58		1567.75	1631.72	1410.29	1490.1							1153.68	1143.38	1165.29	1136.56
	545.52	1333.72	989.25		1567.29	1631.26	1409.83	1489.93							1153.61	1143.11	1164.96	1136.23
	1906.84	827.89	3034.42		1567.29	1631.26	1409.71	1489.64							1153.54	1142.74	1164.96	1135.77
	919.63	1264.81	612.07		1566.84	1630.85	1409.65	1489.47							1153.23	1142.65	1164.25	1134.5
	755.48	1186.88	1284.55		1566.72	1630.75	1409.33	1489.47							1152.26	1142.27	1163.34	1134.13
	906.94	3202.11	1547.19		1566.38	1630.3	1409.33	1489.34							1151.85	1142	1163.15	1133.73
	2153.52	656.73	2736.44		1565.94	1630.22	1409.33	1489.23							1151.81	1141.38	1163.13	1133.66
	0	1395.43	853.23		1565.47	1629.31	1408.88	1489.17							1151.8	1141.27	1161.97	1132.66
	0	1049.05	1295.29		1565.01	1628.86	1408.46	1489.02							1151.3	1141.27	1161.33	1131.93
	836.54	478.81	765.99		1564.43	1628.47	1408.33	1488.77							1150.93	1140.82	1160.45	1131.4
	2482.97	1262.11	758.38		1564.1	1628.17	1408.02	1488.74							1149.33	1140.36	1159.61	1130.24
	1002.01	1879.65	1152.56		1564.1	1628.01	1408.02	1488.72							1148.64	1138.98	1158.73	1130.03
	2346.45	864.38	2928.38		1563.69	1627.44	1407.96	1487.23							1147.72	1138.69	1157.48	1129.78
	2147.89	0	1390.14		1563.22	1626.19	1407.55	1486.03							1146.82	1138.24	1157.37	1129.12
	888.02	0	719.01		1563.19	1626.19	1407.51	1486.03							1145.86	1138.24	1156.45	1129.02
	1779.26	3982.67	940.03		1562.31	1625.78	1407.41	1485.56							1145.25	1138.21	1156.41	1128.68
	1794.43	3388.44	2167.31		1562.27	1625.49	1406.7	1484.64							1145	1137.79	1155.89	1128.68
	1827.06	1157.33	723.93		1562.2	1625.27	1406.59	1483.75							1144.79	1137.6	1155.44	1127.78
	969.84	1756.44	1855.46		1561.29	1625.21	1405.75	1483.71							1143.61	1136.85	1154.57	1126.57
	1822.92	1683.56	961.96		1560.89	1624.89	1405.66	1483.71							1114.87	1107.61	1119.42	1125.96
	1408.33	1201.33	2775.81		1559.93	1624.82	1405.22	1483.71							1113.1	1107.61	1118.76	1124.44
	864.12	2.6	2584.76		1559.93	1624.36	1405.04	1483.71							1113.01	1106.92	1118.71	1124.29
	546.97	1915.56	1396.85		1559.46	1624.32	1404.19	1481.48							1112.11	1106.81	1117.97	1124.15
	749.21	2021.33	1216.54		1559.15	1623.87	1403.4	1481.47							1112.11	1106.71	1117.78	1123.54
	960.64	2.36	1409.83		1559.09	1622.98	1402.74	1481.1							1111.45	1106.65	1117.6	1123.14
	1196.9	2152.89	1240.7		1559.08	1622.94	1402.48	1481.05							1111.45	1106.01	1117.13	1122.79
	1190	2011.56	547.65		1558.55	1622.54	1402.12	1480.59							1111.44	1104.82	1116.44	1122.67
	571.79	1832.44	424.6		1558.16	1621.62	1402.03	1480.55							1110.93	1104.69	1116.23	1122.44
	2619.02	2236.44	1489.47		1558.16	1621.17	1402.03	1480.12							1108.96	1104.16	1116	1120.22
	1137.6	658.22	0		1557.98	1621.17	1401.77	1479.97							1108.89	1103.79	1115.74	1120.07
	2698.08	3025.78	0		1557.71	1621.14	1401.27	1479.64							1108.45	1103.1	1115.32	1119.68
	1792.13	1215.11	2270.36		1557.71	1621.13	1401.25	1479.52							1081.98	1102.67	1092.1	1098.75
	765.76	1.14	871.07		1557.66	1620.7	1400.52	1479.07							1081.52	1102.38	1092.1	1098.7
	985.92	2058.22	737.77		1557.25	1620.68	1400.52	1477.84							1081.21	1102.08	1091.57	1097.84
	2432.86	1837.33	1735.3		1556.3	1620.24	1400.2	1477.37							1081.03	1101.93	1090.72	1097.77
	646.71	2486.22	1925.22		1555.53	1620.22	1399.4	1477.36							1080.61	1101.74	1090.59	1097.62
	688.54	2669.78	727.72		1555.42	1619.79	1398.95	1476.95							1080.13	1101.48	1090.59	1097.25
	904.11	2084.44	1567.29		1555.4	1619.71	1396.85	1476.81							1079.68	1100.12	1090.14	1097.25
	426.08	1045.33	2300.49		1554.05	1618.88	1396.27	1475.99							1079.26	1100.12	1089.76	1096.94
	482.16	1489.33	711.74		1554.04	1618.87	1395.96	1475.12							1078.67	1099	1087.95	1096.24
	811.26	929.33	1567.75		1553.13	1617.41	1395.76	1474.98							1078.33	1074.69	1087.87	1096.02
	2302.33	1859.11	708.09		1552.22	1616.98	1395.09	1474.68							1078.31	1074.28	1087.68	1095.32
	2243.95	809.78	1636.23		1551.77	1616.95	1394.72	1474.06							1077.53	1073.81	1087.01	1095.13
	2064.69	2470.22	1819.76		1551.28	1616.6	1393.99	1473.7							1077.43	1072.9	1086.22	1094.67
	953.29	2382.67	1306.15		1550.86	1615.69	1393.06	1472.33							1076.06	1072.86	1085.63	1094.1
	1310.43	1618.67	1841.22		1550.85	1615.6	1393.04	1471.88							1076.01	1072.86	1085.15	1093.02
	1856.48	1149.33	806.7		1550.4	1615.51	1392.14	1471.51							1076.01	1072.46	1085.15	1092.86
	1787.07	2805.33	1700.15		1549.6	1615.44	1391.98	1470.96							1075.83	1072	1084.75	1092.56
	455.96	2.01	904.4		1549.49	1615.26	1391.92	1470.51							1075.63	1071.88	1084.64	1092.41
	555.24	1490.67	1174.67		1549.49	1615.24	1391.68	1470.51							1075.62	1071.55	1082.91	1092.29
	986.84	1247.56	2268.99		1549.48	1614.8	1391.07	1470.05							1064.97	1071.09	1057.04	1047.11
	2566.16	2187.11	1608.84		1549.14	1613.86	1390.87	1469.33							1064.29	1071.09	1056.58	1045.68
	944.1	2699.11	1690.1		1548.6	1613.45	1390.61	1468.54							1064.19	1070.03	1055.85	1045.45
	2705.89	1127.11	568.85		1548.14	1613.4	1390.61	1468.23							1064.05	1068.3	1055.68	1045.02
	2847.92	1138.22	1421.66		1547.23	1612.99	1390.14	1467.88							1062.48	1068.19	1054.13	1045
	764.38	1098.67	1234.02		1547.19	1612.99	1389.24	1467.77							1062.11	1067.92	1053.41	1044.73
	783.22	1811.56	1885.96		1547.14	1612.95	1388.83	1467.3							1062.02	1067.74	1052.65	1043.38
	1641.37	1832.44	600.8		1546.03	1612.8	1387.65	1467.3							1061.75	1067.28	1051.85	1042.75
	1424.88	3756.44	553.32		1546.03	1612.74	1387.42	1466.5							1061.57	1066.62	1051.65	1040.91
	1296.18	0.86	744.16		1545.84	1612.51	1387.19	1466.19							1061.21	1065.75	1051.65	1040.91
	548.81	2195.11	1773.19		1545.38	1612.41	1387.19	1465.94							1061.12	1023.83	1051.41	1040.61
	254.18	2322.67	1565.47		1545.3	1612.03	1387.16	1465.03							1061.1	1023.61	1051.3	1040.49
	2779.89	3415.11	1831.63		1544.92	1611.58	1386.71	1465.03							1060.89	1023.48	1050.48	1040.04
	1604.14	3045.33	1409.33		1544.04	1611.42	1386.53	1464.38							1060.54	1023.15	1050.23	1039.99
	2055.96	2555.11	1255.48		1543.24	1611.12	1386.24	1462.62							1060.08	1022.22	1050.22	1039.27
	1620.68	2335.11	1033.6		1542.25	1610.57	1386.05	1461.65							1059.76	1021.32	1049.95	1039.02
	698.19	2778.67	1491.51		1541.73	1610.27	1385.69	1461.38							1059.74	1021.28	1049.33	1038.9
	1116	742.22	564.28		1539.98	1610.11	1385.59	1461.38							1059.29	1021.21	1048.6	1038.62
	2076.19	2447.11	1730.73		1539	1609.4	1385.14	1460.92							1058.4	1021.21	1048.41	1037.98
	1974.15	2424.89	2318.76		1538.99	1608.92	1384.88	1460.52							1057.61	1020.4	1048.02	1037.57
	421.95	3236.44	577.52		1538.99	1608.84	1384.05	1460.27							1057.17	1020.36	1047.97	1037.39
	1684.11	3135.56	1867.7		1538.87	1608.27	1383.99	1459.77							1012.07	1019.84	998.08	1037.25
	1273.66	2096.44	604.46		1538.53	1607.14	1383.6	1459.7							1011.69	1019.32	997.99	1037.24
	790.58	1595.11	485.3		1538.41	1607.09	1382.4	1458.64							1011.68	1019.01	997.98	1036.33
	2593.28	2284.89	1837.11		1536.71	1607.01	1382.17	1458.36							1010.77	1018.55	997.78	1035.72
	1833.04	2481.78	513.15		1535.62	1606.9	1381.94	1457.27							1010.33	1018.33	997.63	1034.64
	2382.3	1754.22	1670.02		1535.44	1606.21	1381.72	1457.27							1008.97	1018.08	997.26	1034.36
	1780.64	1298.67	1974.53		1535.44	1606.19	1381.48	1456.59							1008.51	1018.08	996.15	1034.36
	2341.86	1552.89	554.24		1535.34	1605.98	1381.34	1456.55							1007.61	1018.08	995.53	1032.55
	1589.43	1208.44	1855.37		1533.81	1605.3	1381.34	1456.52							1007.52	1018.04	995.07	1032.08
	1707.56	2824.89	3167.92		1532.72	1605.19	1381.03	1455.99							1007.5	1017.62	995	1031.94
	472.05	1334.22	766.98		1532.6	1605.19	1380.89	1455.9							1007.16	1017.59	995	1031.19
	845.73	3.82	1611.58		1531.68	1605.06	1380.63	1455.62							1007.15	1017.52	994.62	1030.97
	3501.06	2.61	2139.34		1531.23	1604.73	1379.98	1455.44							1007.06	1017.13	994.46	1030.5
	845.27	2102.67	1274.2		1531.23	1604.27	1379.91	1455.09							1006.06	1016.68	994	1030.28
	2314.28	2299.11	2174.95		1530.67	1603.92	1379.83	1454.99							1005.81	1015.8	993.83	1029.82
	358.06	3963.11	971.97		1530.31	1603.46	1379.08	1454.26							1005.64	1015.8	993.74	1029.49
	993.74	2158.67	1693.3		1529.44	1603.36	1378.74	1453.38							1004.77	1015.8	993.28	1029.13
	1898.77	1602.22	1502.47		1529.08	1602.67	1377.64	1453.37							1004.77	1015.79	992.43	1029.04
	1527.38	2642.67	678.87		1528.64	1602.3	1376.36	1453.2							1004.01	1015.77	992.3	1028.47
	1138.98	1495.11	1423.48		1528.38	1601.2	1376	1453.16							1002.92	1015.11	991.84	1028.01
	1452.46	3230.22	1425.77		1527.84	1600.86	1375.09	1451.79							1002.61	1014.75	991.03	1028.01
	827.35	2138.67	1948.5		1525.29	1600.73	1374.18	1451.47							1002.01	1014.75	990.98	1027.65
	1057.17	1220.89	543.74		1525.18	1599.71	1374.02	1451.1							1001.96	1014.43	989.6	1027.43
	688.54	1433.78	2521.46		1525	1599.71	1373.86	1451.01							1001.78	1013.86	989.02	1025.29
	1604.14	1877.33	1429.88		1524.54	1599.64	1373.72	1450.88							1001.5	1013.86	989.02	1025.18
	1969.55	2327.11	893.9		1523.92	1599.25	1373.27	1449.66							1001.09	1013.5	988.21	1024.99
	2813.44	851.11	1512.97		1523.01	1598.8	1372.79	1448.36							1001.08	1013.03	988.14	1024.99
	745.53	1091.56	2589.48		1522.96	1598.8	1370.51	1448.12							999.36	1012.46	988.11	1024.98
	899.05	1652.44	1938.46		1522.95	1598.8	1370.49	1447.22							998.9	1012.14	987.91	1024.93
	859.06	1635.11	569.3		1522.55	1598.34	1370.38	1446.53							998.54	1012.13	987.79	1024.01
	3540.59	0.48	1517.08		1522.1	1597.43	1370.03	1445.95							972.13	978.59	987.65	976.98
	3560.36	3425.78	1387.42		1522.1	1597.12	1369.61	1445.66							971.82	978.36	987.23	976.07
	1884.52	1866.22	564.74		1522.1	1596.21	1369.6	1444.75							971.68	978.36	986.84	974.96
	511.12	2667.56	1644.91		1521.86	1596.19	1369.16	1444.64							971.51	977.9	986.75	974.89
	656.82	2080.89	614.96		1521.39	1595.92	1368.7	1444.64							970.88	977.64	986.74	974.89
	1119.68	593.33	1492.88		1521.18	1595.46	1368.24	1444.3							969.97	977.19	986.38	974.73
	2494.46	1691.11	1892.35		1521.15	1594.87	1368.22	1444.03							969.97	977.08	985.99	974.7
	1080.61	1630.22	1972.24		1520.93	1594.6	1367.79	1441.75							969.84	963.28	985.99	973.96
	1021.32	913.78	635.96		1520.73	1594.44	1367.76	1441.75							969.52	962.84	985.92	973.87
	2761.97	2489.33	1689.65		1519.81	1593.32	1367.31	1440.83							969.06	962.57	985.37	973.8
	3240.45	1.29	1639.88		1518.9	1592.9	1367.31	1440.22							968.91	962.26	984.48	973.14
	2488.02	1507.11	1522.1		1518.79	1592.86	1367.21	1440.08							968.32	961.93	984.09	972.58
	2295.89	2297.33	665.63		1658.77	1347.7	1652.42	1654.25							968.2	961.67	983.11	956.9
	3468.43	1839.56	1519.81		1658.32	1347.24	1652.42	1654.23							967.7	961.22	982.67	956.04
	2437.92	3086.67	895.27		1657.46	1347.11	1652.21	1653.78							967.69	961.01	982.46	955.98
	3160.47	1470.22	1458.64		1657.41	1346.54	1651.99	1653.71							966.8	960.64	982.25	955.58
	2113.42	1033.78	913.99		1656.57	1346.35	1651.48	1653.12							966.48	960.44	982.21	954.97
	1407.41	391.11	2550.68		1654.95	1346.1	1651.48	1653.12							966.02	959.42	981.33	954.2
	756.11	2058.67	688.92		1367.19	1344.96	1651.3	1652.87							964.66	959.11	981.31	954.1
	724.85	487.11	1151.39		1366.86	1344.9	1334.92	1323.5							964.07	958.86	980.6	953.75
	2961.91	2596.44	844.6		1366.08	1344.69	1334.66	1323.22							952.84	958.73	980.4	953.56
	1071.88	2701.78	1982.29		1365.5	1344.5	1333.55	1323.05							952.68	957.43	979.94	953.29
	1045.68	1402.67	1580.53		1364.19	1344.5	1333.38	1322.77							951.38	956.9	979.48	953.19
	1172.08	2.27	632.31		1364.13	1344.23	1333.2	1322.59							950.98	935.36	930.76	943.67
	2923.76	2659.56	1549.49		1363.13	1344.05	1332.63	1322.13							950.41	935.35	930.16	943.66
	2060.56	4.18	1255.48		1362.67	1343.17	1331.79	1322.13							950.41	934.6	930.06	942.22
	3962.08	1476.89	804.42		1361.85	1343.13	1331.72	1321.39							949.51	933.69	928.92	940.95
	1847.75	2943.56	824.51		1360.86	1343.06	1331.72	1319.9							948.98	933.41	928.25	940.87
	2486.64	1153.78	1416.18		1360.52	1342.71	1331.26	1319.59							948.22	933.32	927.68	940.69
	1099	2847.11	1589.21		1360.48	1342.6	1331.25	1319.39							947.77	933.29	927.67	940.41
	2259.58	1739.56	568.85		1360.48	1340.85	1330.93	1318.48							947.76	933.07	927.34	940.41
	993.28	777.78	1281.96		1360.07	1340.47	1330.65	1318.02							947.75	932.93	927.09	938.63
	1084.75	3195.56	1575.97		1359.95	1340.31	1329.89	1316.87							947.31	932.93	926.99	937.8
	2301.87	1893.78	1727.54		1359.5	1339.94	1329.73	1316.59							947.26	932.71	926.16	937.35
	2424.59	1660.44	1573.23		1359.44	1339.48	1328.15	1316.2							946.85	932.33	925.4	936.64
	3052.92	2618.67	751		1359.05	1339.39	1328.07	1315.97							945.94	931.95	924.73	936.36
	726.69	2810.67	1754.47		1358.59	1338.24	1327.76	1315.51							945.92	931.94	924.28	935.99
	2048.15	2597.78	951.42		1358.59	1337.91	1327.5	1315.42							944.12	931.86	923.4	935.54
	1183.57	2369.33	619.52		1358.58	1336.88	1326.7	1314.61							944.1	930.93	922.81	935.54
	1354.55	2.58	1231.28		1357.29	1336.36	1326.4	1314.08							944.1	930.77	922.81	935.51
	1762.25	922.22	2166.27		1354.55	1335.71	1326.4	1313.92							904.11	917.53	922.81	894
	1013.5	2772.44	904.86		1354.51	1335.01	1326.24	1313.92							903.9	916.51	921.9	894
	2664.52	1234.67	2254.84		1354.18	1303.87	1325.81	1311.66							903.31	915.8	921.83	892.99
	2543.64	2237.78	524.56		1353.63	1303.27	1324.68	1311.66							902.72	914.45	921.29	892.62
	1161.97	1617.33	1821.59		1353.59	1303.22	1324.42	1310.26							902.66	914.21	920.66	892.43
	1567.37	1273.78	492.15		1351.98	1302.96	1324.34	1309.4							902.21	913.75	920.08	892.15
	1482.79	1665.33	1416.64		1351.4	1302.61	1323.67	1309.15							901.95	912.62	919.63	891.16
	2365.3	2900.44	2235.21		1351.35	1302.5	1306.61	1308.79							901.81	912.37	919.27	890.61
	826.89	2519.56	680.24		1351.17	1302.05	1306.15	1308.71							901.49	911.7	919.18	890.39
	1506.69	901.78	1868.15		1349.96	1301.91	1305.83	1308.22							901.49	909.66	918.81	890.16
	2812.53	1555.56	2221.06		1349.33	1301.91	1305.54	1306.88							901.34	909.42	918.56	888.02
	783.22	964.89	2513.24		1349.07	1300.68	1304.79	1306.84							901.31	909.2	917.98	886.9
	876.99	1369.78	494.43		1348.76	1300.47	1304.18	1306.68							901.04	908.52	897.21	886.9
	2390.58	529.78	2046.66		1273.74	1300.35	1246.35	1223.56							900.14	907.78	897.2	886.6
	1408.79	1991.56	1891.44		1273.66	1300.21	1245.89	1223.56							899.68	907.6	895.84	886.34
	815.86	5191.56	678.87		1273.29	1300.09	1245.15	1223.54							899.63	906.94	895.72	886.08
	0	1719.11	674.31		1273.28	1298.27	1245.12	1222.1							899.05	905.77	895.46	885.55
	0	1363.11	1907.41		1271.91	1297.83	1244.94	1221.72							898.67	904.91	895.01	885.42
	1192.93	3392.89	1517.08		1270.23	1297.83	1242.5	1220.26							898.12	904.24	894.81	885.28
	1202.52	1373.33	472.97		1270.09	1297.37	1242.05	1219.41							897.31	904.22	894.36	885.26
	961.93	2417.33	1818.85		1270.07	1297.08	1241.48	1219.41							881.04	885.23	872.99	853.54
	1115.32	1932.89	1948.05		1269.24	1296.92	1240.7	1218.47							880.97	885.16	872.38	853.35
	585.74	2.42	1202.98		1267.81	1296.64	1240.51	1218.01							880.82	884.81	872.05	852.66
	1595.14	1178.67	2190.47		1267.81	1296.57	1240.41	1217.33							880.66	882.94	871.58	852.63
	2470.78	2.11	1347.7		1267.72	1296.32	1240.41	1216.98							879.73	882.9	871.11	852.52
	1873.17	1616.89	576.61		1267.29	1295.29	1239.96	1216.67							879.28	882.9	870.54	851.71
	1513.42	871.56	1590.12		1266.08	1295.11	1239.78	1216.67							878.79	882.45	870.16	851.43
	435.08	938.22	898.92		1265	1294.65	1239.72	1216.63							878.79	882.45	869.63	851.16
	444.21	2177.33	840.49		1264.46	1294.34	1239.64	1216.54							878.37	882.05	869.3	850.79
	1172.39	3450.22	1138.15		1264.46	1294.28	1239.2	1215.56							877.92	881.94	868.49	850.79
	592.59	2.58	2007.4		1263.7	1293.42	1238.74	1215.3							877.92	840.44	866.96	850.71
	2285.43	1299.56	557.43		1262.78	1293.37	1238.73	1212.94							877.91	840.26	866.51	850.33
	662.89	1308.89	544.19		1262.42	1293.37	1238.43	1212.56							877.44	839.75	865.22	849.35
	782.51	3.56	2174.49		1262.18	1293.02	1238.13	1212.11							877.44	838.47	864.87	849.18
	1323.96	4294.67	1008.95		1260.96	1292.97	1237.96	1211.65							877.01	838.37	864.58	848.95
	2174.03	2446.67	2484.93		1260.28	1292.5	1237.67	1211.03							877.01	838.2	864.12	848.02
	2495.89	2864.44	2144.81		1259.18	1292.1	1237.12	1209.86							876.99	837.75	863.48	847.57
	1278.31	1263.11	1791		1259.13	1292	1236.16	1209.37							876.09	836.54	862.12	845.73
	824.96	1513.33	1621.17		1258.42	1291.69	1235.65	1209.14							876.07	836.54	861.36	845.72
	973.8	373.78	2190.01		1258.22	1291.12	1235.2	1208.49							875.65	836.23	861.03	845.27
	2134.77	448.44	1145.91		1257.76	1290.96	1234.78	1208.46							874.69	836.2	860.32	845.27
	1385.14	3898.67	734.11		1257.63	1290.18	1234.02	1208.04							874.29	835.1	859.17	843.91
	2584.92	2539.11	2221.51		1256.63	1289.94	1233.67	1206.89							874.27	834.22	859.06	843.21
	2630.57	1776.44	2230.19		1256.46	1288.76	1232.75	1206.17							874.23	833.93	856.91	843.16
	1385.59	538.67	1684.17		1255.48	1288.58	1231.46	1205.72							873.83	833.75	856.27	841.85
	1642.17	1325.33	884.77		1255.48	1288.35	1231.28	1204.87							873.83	833.02	855.85	841.4
	3149.65	0	947.77		1255.25	1286.53	1231.28	1204.35							873.38	832.86	854.92	840.95
	2174.03	0	2074.96		1255.2	1285.43	1230.83	1203.96							873.38	832.57	854.02	840.5
	1242.7	0	672.94		1255.02	1284.55	1230.53	1202.98							873.37	832.56	853.58	840.48
	1917	803.37	1752.19		1254.57	1283.61	1229.99	1201.43							813.03	831.48	819.48	826.54
	2534.24	1810.36	1653.12		1253.83	1282.87	1229.79	1200.79							812.63	831.36	819.11	825.97
	0	1245.78	1055.97		1252.84	1282.25	1229.53	1200.36							811.72	830.9	818.61	825.97
	0	377.16	1675.04		1252.34	1281.96	1229.13	1200.31							811.27	830.11	817.59	825.77
	1770.1	1515.57	1908.33		1251.37	1281.8	1229	1199.95							811.26	829.52	817.24	824.96
	2199.08	1589.62	1773.65		1251.37	1280.55	1229	1199.66							811.23	828.82	817.15	823.84
	958.86	714.98	602.17		1251.37	1280.13	1228.9	1199.45							810.77	828.36	817.15	822.76
	344.76	1470.68	1331.72		1251.18	1280.12	1228.09	1199.32							809.9	828.34	815.86	822.59
	1242.08	1476.7	2462.56		1250.22	1280.09	1227.73	1198.87							809.44	828.15	815.79	821.9
	2049.61	2795.13	1536.71		1249.76	1279.24	1227.63	1198.87							808.03	827.42	815.34	821.69
	899.63	1168.96	699.42		1249.76	1279.24	1227.54	1197.82							807.58	827.35	813.52	820.91
	1246.7	801.98	2505.94		1249.31	1278.62	1227.54	1197.82							806.99	826.97	813.48	820.32
	578.93	1122.68	810.35		1249.29	1276.97	1227.27	1196.69							806.67	826.89	813.03	819.87
	853.35	2460.55	1702.89		1249.09	1276.87	1227.07	1196.13							806.27	801.61	790.57	796.74
	1717.34	1120.83	729.55		1248.84	1276.54	1226.77	1194.76							806.27	801.32	790.4	796.43
	651.58	2308.3	2034.79		1248.63	1276.48	1226.72	1193.72							803.55	801.28	790.27	794.83
	2119.02	1408.21	788.44		1248.63	1276.48	1225.35	1193.62							803.51	801.15	790.11	794.71
	1601.19	976.45	2384.04		1248.63	1276.08	1224.89	1192.93							803.09	800.41	789.94	793.66
	601.14	2009.35	3057.89		1248.38	1274.2	1224.37	1192.14							803.09	798.73	789.75	793.57
	826.97	683.97	2656.14		1247.72	1274.11	1224.34	1191.72							802.95	797.57	789.04	793.12
	586.79	1697.44	2263.51		1181.98	1190.81	1175.38	1171.02							802.64	797.46	787.81	792.55
	2572.08	1640.52	1411.61		1181.06	1190.65	1174.84	1170.95							802.52	797.31	787.63	791.79
	1915.87	1148.13	623.17		1180.81	1189.91	1174.67	1170.11							802.07	796.81	787.42	790.85
	1336.48	1395.72	1045.47		1180.15	1189.78	1174.67	1169.57							802.07	796.74	787.35	790.58
	1735.39	2272.2	2332.91		1179.89	1189.08	1174.22	1169.19							781.13	764.69	787.35	749.58
	549.77	1354.99	2334.28		1179.41	1187.62	1174.03	1168.28							779.97	764.38	786.57	749.58
	2157.43	902.87	2444.3		1179.39	1185.17	1173.46	1167.82							779.24	763.19	786.31	749.21
	1585.91	2893.7	814.46		1179.02	1183.8	1172.76	1167.68							778.84	762.42	785.41	749.18
	982.46	2048.22	1104.82		1178.32	1182.99	1172.67	1165.98							778.62	762.07	784.2	748.29
	885.28	1938.08	2128.84		1177.41	1182.89	1172.22	1165.87							778.17	759.68	784.13	748.29
	723.31	680.74	2816.38		1176.95	1182.89	1171.62	1165.41							777.7	759.43	783.42	748.27
	971.82	1584.99	1921.57		1176.95	1182.43	1171.26	1164.16							775.66	758.86	783.22	747.82
	1788.61	1288.35	2284.06		1129.18	1154.61	1143.58	1164.16							774.07	758.07	783.22	746.88
	1189.78	877.41	2518.72		1128.42	1154.53	1143.18	1163.71							773.37	757.93	782.96	746.4
	2293.03	1866.35	1570.95		1127.32	1154.44	1141.34	1163.6							773.16	757.75	782.51	745.99
	1355.45	1512.8	675.68		1127.06	1154.21	1140.82	1163.26							773.16	757.28	781.84	745.98
	1661.81	1458.65	1681.43		1126.8	1154.15	1140.36	1163.26							773.1	757.02	781.78	745.82
	1437.36	1133.79	895.27		1126.74	1154.15	1139.97	1163.26							773.1	756.9	781.77	745.53
	1526.68	853.35	1870.89		1126.27	1153.3	1139.44	1162.66							772.71	756.39	734.49	744.61
	661.76	2050.07	753.29		1125.65	1152.76	1139.44	1162.35							772.64	756.39	734.2	744.15
	933.41	824.19	1588.75		1125.37	1152.72	1139.06	1162.33							772.26	756.11	734.1	742.79
	1802.95	764.5	1276.48		1124.91	1152.56	1138.67	1162.24							770.81	756.1	733.75	742.77
	1692.81	2432.32	640.98		1124.45	1151.39	1138.15	1161.51							770.81	755.64	733.26	742.76
	849.18	1672.45	2309.17		1124.15	1151.39	1137.92	1159.72							769.89	755.48	733.2	740.97
	668.24	1118.98	425.95		1123.36	1151.34	1137.35	1159.52							769.54	755.11	732.81	740.96
	2106.99	2475.82	2522.83		1123.24	1149.76	1137.24	1159.52							768.81	754.92	731.05	740.89
	1006.06	1116.2	959.64		1122.68	1147.73	1136.32	1159.52							768.51	754.57	730.54	739.14
	2060.72	1707.62	1052.32		1122.21	1147.73	1136.32	1159.21							768.18	753.66	729.63	737.35
	2018.6	1936.69	961.01		1121.26	1147.56	1136.32	1158.69							767.01	751.81	729.18	737.34
	828.82	1013	1084.73		1120.8	1147.53	1135.94	1158.38							766.36	750.42	729.18	737.09
	1547.04	1743.72	2431.52		1119.89	1147.28	1135.87	1158.29							765.76	750.04	729.18	736
	2422.14	2857.61	577.98		1119.37	1147.11	1134.58	1158.24							728.72	727.6	723.74	720.56
	897.31	3077.42	814.92		1118.97	1145.91	1134.5	1157.71							728.07	727	723.39	718.75
	1228.19	1105.56	2577.16		1118.97	1145.46	1133.58	1156.02							727.9	726.91	723.31	717.96
	1449.86	1585.45	2124.27		1118.97	1145.46	1133.13	1155.95							716.13	726.69	722.54	717.84
	2330.05	2218.52	2953.8		1118.04	1144.55	1132.21	1155.95							716.11	725.44	722.38	717.84
	1117.13	1196.72	907.14		1116.23	1144.3	1131.84	1155.5							715.84	724.85	721.02	716.93
	1167.11	692.3	763.79		1113.95	1144.08	1130.64	1154.97							715.12	723.84	720.96	716.48
	2523.02	995.88	761.05		1113.72	1144.04	1130.04	1154.67							715.12	700.63	694.71	682.56
	952.84	2003.8	2072.68		1113.24	1105.89	1089.51	1097.2							714.83	700.63	694.26	682.52
	2043.59	2751.17	506.3		1113.04	1105.28	1089.3	1097.16							712.2	699.52	693.35	682.47
	577.54	3305.1	2578.52		1111.99	1104.97	1088.88	1096.94							711.97	699.52	692.61	682.01
	828.36	1631.27	452.43		1111.98	1104.82	1088.78	1096.6							711.23	699.42	692.22	680.72
	1723.82	3648.48	2839.21		1110.49	1104.36	1088.42	1095.69							710.33	698.8	690.37	680.69
	1051.41	3114.91	1125.37		1110.3	1104.16	1088.39	1095.58							709.45	698.5	688.81	679.3
	1566.01	532.19	2787.62		1110.03	1103.91	1088.32	1095.4							708.76	698.19	688.54	678.43
	282.75	2865.47	527.76		1109.87	1103.45	1087.96	1094.67							708.32	697.26	688.54	678.39
	615.48	1408.67	2812.27		1109.18	1102.54	1087.96	1094.32							707.82	696.68	688.07	678.35
	796.43	1454.95	2489.96		1108.93	1101.29	1087.5	1093.13							705.72	696.37	687.91	677.97
	1286.96	2903.88	1271.91		1108.73	1100.12	1087.47	1092.41							705.37	696.35	686.01	677.94
	1123.14	1686.33	975.16		1108.28	1099.34	1087.41	1092.25							704.92	695.88	685.31	677.78
	583.09	2111.62	933.16		1107.56	1099.33	1086.58	1092.16							704.43	695.61	684.4	677.48
	634.46	1188.86	2684.44		1107.27	1097.78	1086.56	1089.76							702.16	695.17	684.28	677.2
	1749.27	1340.18	1344.96		1068.66	1056.89	1086.34	1078.77							700.87	695.17	683.48	676.13
	1136.56	2902.96	1212.56		1068.37	1056.58	1086.06	1078.34							670.68	664.33	658.44	675.66
	2925.63	1449.4	935.45		1067.92	1056.43	1085.65	1077.07							668.82	663.88	658.22	675.22
	0	850.11	848.7		1067.84	1055.97	1085.21	1076.65							668.24	662.89	656.82	675.21
	0	1799.71	2824.6		1067.14	1055.91	1085	1075.15							668.14	662.58	654.93	675.2
	3758.3	1490.12	0		1066.93	1055.33	1084.73	1074.69							667.85	662.46	654.16	673.85
	2018.82	778.84	0		1064.65	1055.22	1084.53	1074.26							666.6	661.76	653.76	673.83
	4279.33	2593.83	2462.28		1063.72	1055.02	1083.82	1074.12							666.6	661.16	653.15	672.95
	2083.21	1307.33	1139.44		1063.14	1054.93	1083.37	1073.29							666.09	660.96	653.14	672.9
	1875.98	2209.27	1636.31		1062.68	1054.67	1083.34	1072.86							664.72	659.34	652.68	672.49
	2880.4	1476.24	1083.37		1061.91	1053.69	1082.91	1071.58							664.64	658.66	652.09	671.13
	986.74	1614.61	2310.14		1060.54	1053.41	1082.7	1071.49							641.66	647.55	651.77	631.54
	2583.38	2359.2	1400.52		1060.21	1052.86	1082.27	1071.3							641.2	647.36	651.77	630.16
	1531.8	2680.37	2442.06		1060.1	1052.5	1081.99	1071.09							640.98	646.71	651.76	630.15
	1163.13	652.51	1088.88		1058.85	1052.32	1081.07	1070.58							640.3	646.65	651.76	628.96
	2240.11	3717.9	664.18		1058.85	1051.95	1080.27	1069.67							638.89	646.48	651.58	628.51
	1437.03	1773.8	2491.7		1057.49	1051.59	1080.17	1069.28							638.43	645.74	651.56	628.32
	1353.14	2013.51	1606.9		1057.33	1051.41	1079.69	1069.21							637.58	645.29	649.07	628.05
	2327.17	884.82	1664.81		983.57	1050.73	1029.04	1010.77							637.58	643.47	648.17	627.6
	2391.11	1858.49	3073.6		983.57	1050.69	1027.67	1010.27							637.51	643.26	647.63	627.45
	1579.41	2195.84	689		982.61	1049.81	1026.83	1009.87							637.32	642.34	647.55	627.15
	781.77	2242.12	2938.01		982.21	1049.78	1026.3	1008.95							636.66	616.33	621.8	626.94
	901.49	869.08	1514.51		981.82	1049.77	1026.16	1008.83							635.76	616.26	621.49	626.55
	885.16	2585.5	879.29		981.78	1048.89	1025.91	1008.44							634.46	615.81	620.89	626.24
	2263.24	2266.65	1954.84		981.33	1047.75	1025.84	1008.41							633.04	615.48	619.89	625.33
	5382.61	2728.03	629.24		979.84	1047.75	1025.38	1007.15							632.91	614.56	619.89	625.2
	3113.93	2679.44	1286.53		978.75	1046.52	1025.29	1007.11							632.14	614.54	619.44	624.75
	2193.86	1665.51	2038.04		977.65	1046.18	1024.93	1007.07							631.85	612.64	618.98	624.19
	2365.72	1295.29	1563.69		977.23	1046.15	1024.93	1006.61							631.54	612.24	618.67	621.89
	2887.2	2367.07	1081.07		975.86	1045.93	1024.1	1003.98							588.02	611.78	607.18	600.87
	1745.83	650.19	1527.84		975.62	1045.74	1024.1	1002.81							586.79	611.73	606.26	599.97
	2720.78	669.17	1171.62		975.16	1045.47	1023.56	1001.26							586.34	611.31	606.26	599.43
	1130.03	466.47	1238.73		973.6	1045.28	1022.7	1000.73							586.34	611.28	605.8	598.58
	2146.24	2319.4	2321.17		973.13	1044.73	1021.73	1000.63							585.74	610.39	605.38	598.17
	3191.02	1225.88	2118.01		971.97	1043.38	1021.64	999.36							585.28	609.48	604.93	597.72
	4396.33	2059.33	2419.99		971.87	1042.73	1020.86	998.45							584.21	608.56	604.47	597.06
	682.01	1314.73	678.89		971.13	1042.49	1020.82	998.33							583.09	607.64	603.57	592.93
	796.74	2156.51	2300.03		971.06	1041.82	1020.44	997.54							582.36	607.19	603.13	592.59
	1205.31	2882.6	395.29		970.42	1041.78	1020.3	996.89							581.9	577.27	603.11	592.32
	1048.41	1495.21	961.1		970.17	1041.62	1019.91	996.86							580.52	573.4	603.04	591.67
	1508.22	1477.63	2180.52		969.97	1039.28	1019.45	995.99							580.06	571.79	602.66	591.41
	1213.47	980.61	1483.71		967.86	1039.08	1018.99	994.78							579.99	571.33	601.75	591.05
	1890.49	2335.6	964.78		967.4	1039.08	1018.54	994.04							579.08	570.46	601.3	590.3
	1174.47	2504.05	1063.14		967.18	1038.47	1017.58	994							578.93	570.25	601.19	590.17
	2723.5	2405.02	1533.81		966.95	1037.99	1016.66	993.74							577.54	568.11	601.14	589.2
	2445.07	825.12	1180.81		966.49	1037.4	1016.25	992.82							546.97	552.49	567.54	559.58
	379.1	1684.48	435.74		966.49	1037.4	1015.8	992.82							546.88	551.89	567.09	556.98
	1142.27	3558.24	1483.71		966.48	1037.08	1015.77	992.19							546.43	551.19	565.81	556.73
	708.76	1658.11	1950.24		966.16	1036.18	1015.32	991.11							545.52	550.73	565.81	556.41
	3697.09	743.67	1294.34		965.53	1035.58	1014.88	989.39							544.67	549.98	565.5	556.15
	1929.03	851.96	2461.82		965.5	1034.82	1014.75	989.25							544.16	549.77	565.02	555.95
	1809.77	1916.33	739.1		965.43	1033.6	1014.36	989.06							544.16	549.27	564.43	555.24
	353.25	1005.6	2362.08		964.78	1033.1	1013.95	989							542.37	548.81	564.39	555.05
	1546.31	759.87	99.28		964.07	1031.78	1013.51	988.4							542.35	548.24	562.14	554.59
	1019.84	1268.92	563.06		963.94	1031.78	1013.41	988.11							541.9	547.56	562.14	554.22
	2363	1208.76	2041.71		963.75	1030.86	1013.06	987.7							540.99	547.45	561.39	553.58
	672.49	2720.16	1444.64		963.62	1030.41	1013.04	986.12
	2383.4	855.2	1605.98		961.96	1030.11	952.37	985.21
	1633.38	1814.06	1739.27		961.93	1029.95	951.42	984.3
	2179.35	1387.39	2194.31		961.88	1029.83	951.37	984.3
	1097.84	1404.97	344.27		961.47	1029.13	950.92	984.3
	2634.17	1558.15	1841.77		1012.14	961.1	948.69	942.76
	1691.87	1498.91	1806.84		1011.69	961.01	947.77	942.46
	270.26	2939.52	1342.6		1011.69	960.56	947.75	942.31							540.99	528.12	504.44	518
	920.08	366.05	1562.31		1011.19	959.65	947.3	941.38							540.44	527.84	503.35	517.09
	1485.09	2697.02	616.38		936.82	959.64	945.95	941.33							540.08	527.38	501.93	516.34
	1238.86	1561.85	1588.51		936.36	959.09	945.95	941.15							540.08	527.2	500.82	514.79
	2188.87	1011.62	2213.62		935.45	958.73	945.94	940.92							539.63	527.09	500.08	513.04
	523.3	1504.93	1330.65		935.45	957.92	945.78	940.44							539.58	526.29	498.54	512.24
	1997.51	979.22	1339.39		935.45	957.43	945.49	940.03							538.24	526.1	496.87	511.96
	495.18	1517.89	2059.18		935.36	956.82	945.48	939.59							537.36	526.02	496.26	511.32
	2426.48	4112.64	1497.5		934.15	954.62	945.02	939.56							536.01	523.99	495.34	511.12
	1587.12	3322.23	743.69		933.98	954.62	944.58	939.13							533.64	523.3	495.23	509.25
	2325.81	2156.05	1291.12		933.16	954.16	943.82	939.04							532.88	523.3	495.19	508.81
	757.28	1558.15	2413.56		933.16	953.75	943.66	938.64							532.37	523.06	495.19	508.54
	1209.39	1585.91	523.53		932.5	952.79	943.66	938.19							532.37	522.14	495.18	508.13
	1383.06	3310.66	1826.14		932.39	952.79	943.21	936.82							532.26	521.68	494.73	507.64
	2980.16	1209.22	1953		932.25	920.35	914.19	898.32							529.65	521.15	494.11	506.98
	1355.86	991.25	514.34		930.42	919.01	913.99	898.01							528.89	521.04	494.11	506.06
	3118.01	2508.68	1545.3		929.23	919.01	912.16	898.01							482.16	486.57	493.83	488.59
	2456.86	1441.07	737.26		929.05	918.73	911.93	897.86							482.04	486.12	493.37	488.39
	1111.44	772.36	1602.3		928.73	918.57	911.02	896.96							481.7	486.02	492.47	487.68
	695.61	1180.53	2178.68		928.6	918.52	910.57	896.64							481.7	485.67	491.42	487.48
	1373.99	444.72	992.82		928.6	917.82	910.33	896.05							480.22	485.11	491.35	487.48
	1274.69	1722.89	906.87		928.43	917.65	910.11	895.73							480.16	484.92	491.11	487.22
	1795.26	1581.29	1989.77		927.8	917.18	909.88	895.27							479.4	484.76	489.17	486.76
	0	743.21	1085.21		926.89	916.46	909.62	895.27							478.45	467.45	474.5	461.63
	0	1982.05	659.58		926.62	916.27	908.97	894.81							478.02	467.45	473.85	459.89
	1286.65	1908.46	2722.9		925.98	916.06	908.3	893.9							476.6	467.1	473.41	459.89
	1435.45	1993.61	1612.41		924.89	916.01	908.05	892.99							476.56	464.75	472.05	459.73
	589.2	1278.17	509.28		924.17	916.01	907.14	892.32							476.19	464.35	470.23	459.64
	1530.8	2127.35	787.36		923.12	915.81	906.87	891.62							476.17	463.84	469.32	458.71
	767.01	842.24	2160.3		922.08	915.36	906.68	891.16							475.69	463.77	467.98	458.01
	269.03	737.66	854.01		921.75	915.36	906.14	890.71							475.24	462.06	467.98	456.64
	751.81	2778.94	753.35		921.57	915.11	906.03	889.34							438.03	427.91	445.38	455.96
	2117.24	1659.49	1815.11		921.34	915.1	905.12	889.09							437.14	427.46	444.21	455.04
	745.82	1259.66	1787.07		920.38	915.1	905.11	888.94							436.24	426.4	442.77	452.43
	1729.35	644.18	2203.96		881.28	878.37	904.86	888.88							435.33	426.08	439.86	448.78
	1143.38	1330	2473.77		881.12	878.37	904.86	888.42							435.08	426.08	438.5	447.57
	1593.92	2038.04	1521.86		881.1	877.91	904.4	888.05							431.51	425.62	438.04	446.31
	1430.84	1518.81	1105.89		880.66	877.01	903.03	888.02							420.27	423.99	415.83	421.95
	988.14	2131.98	1631.26		880.21	877.01	902.93	887.97							419.01	423.79	415.51	421.48
	1440.51	2920.54	1620.68		879.29	876.56	902.85	886.6							416.43	423.66	414.02	420.57
	2030.17	108.29	813.56		879.29	876.55	902.58	886.14							416.43	422.87	412.66	408.62
	986.75	1721.51	1805.46		878.38	876.4	902.39	886.14							416.43	422.18	410.92	408.15
	1048.02	3182.93	723.93		856.92	875.64	902.12	885.74							408.15	399.05	390.23	369.55
	378.21	2214.36	1453.38		856.4	874.73	901.95	884.77							402.23	398.63	387.72	369.12
	2103.88	1603.96	871.93		856.31	874.59	901.56	884.49							402.18	398.15	386.55	367.44
	1802.6	2250.91	480.32		856.31	873.81	901.21	884.44							401.78	397.69	386.02	362.65
	948.98	2530.89	1404.19		856.01	872.91	900.29	883.86							401.32	396.38	385.45	362.49
	1756.53	557.64	1640.45		854.49	872.39	899.93	883.64							401.26	394.74	383.17	358.06
	1511.46	1842.75	1973.23		854.47	871.93	899.84	883.21							400.87	392.7	379.1	355.07
	1507.77	1039.38	2341.86		854.18	871.57	898.92	882.49							399.89	392.33	378.21	353.25
	1310.6	746.91	1241.48		854.01	871.07	864.76	882.49							399.88	346.9	377.91	353.25
	2513.41	1289.28	2046.31		853.43	869.33	863.76	882.03							340.56	344.76	375.06	352.54
	985.37	976.45	2229.7		853.23	868.88	862.67	847.79							339.21	341.88	373.23	352.24
	2759.87	1908.93	1908.88		853.09	868.38	862.5	847.53							336.01	341.05	371.15	351.89
	1550.15	500.72	957.43		852.97	867.9	862.28	847.33							335.83	312.44	314.4	325.42
	3049.17	1712.71	2093.65		851.61	867.46	861.92	846.99							335.54	310.63	314.22	325.14
	1200.5	855.66	1248.38		851.56	866.58	860.9	846.65							333.69	308.42	312.89	324.31
	1609.12	821.88	935.36		851.44	866.51	859.65	844.6							331.4	308.36	294.47	323.69
	2242.54	1288.82	2091.81		851.44	866.45	858.42	844.42							330.58	307	290.15	322.51
	2139.35	1497.06	2151.11		850.99	837.56	858.14	844.14							328.64	305.64	285.23	320.6
	1055.85	1428.11	1280.55		849.41	836.68	857.95	843.45							327.26	299.74	284.97	319.45
	2331.91	755.24	1079.69		848.89	836.2	857.51	843.44							325.66	297.02	282.75	317.15
	1850.05	1502.15	1407.41		848.7	836.13	857.4	842.77							282.22	244.53	154.05	236.94
	1396.75	1188.86	2173.17		848.7	835.74	857.38	842.54							275.66	238.52		233.99
	1988.25	865.84	1161.51		848.7	834.24	857.06	842.31							270.26	238.07		212.81
	2663.59	1041.7	1931.4		848.7	833.76	856.92	841.6							269.03	3.53	143.41	209.05
	1438.67	1653.02	1159.21		848.25	833.18	823.22	840.96							258.48	2.86	79.98	205
	2266.49	1479.01	1086.58		847.99	832.45	822.8	840.72							254.75	149.38	2.68	190.46
	1324.42	1657.64	790.12		847.79	832.12	822.33	840.49							254.18	149.09	2.35	186.48
	2855.23	1743.26	1125.65		814.46	831.56	822.22	840.03							245.32		1.96	183.33
	2284.92	1558.15	2328.53		814.43	830.9	822.14	839.12							245.03			180.64
	1792.46	904.72	2055.5		814.31	830.75	821.65	839.11							244.87			176.5
	2002.07	1000.51	1670.78		813.56	829.99	820.91	838.39							1.73			1.45
	335.83	1358.69	1143.58		813.53	829.68	820.86	837.58							1.71			1.38
	1005.64	1108.33	1461.65		813.41	827.7	820.86	798.22										0.7
	1330.41	1631.27	1292.5		813.09	827.58	820.45	797.57
	1258.09	1318.43	1154.15		813.09	826.39	819.03	794.83
	2775.07	1514.18	1037.4		812.64	826.33	818.17	794.02
	2377.05	514.14	2080.32		812.61	825.88	817.2	794.02
	2503.74	1783.05	1983.34		812.18	824.51	815.79	792.66
	802.95	2157.43	843.44		811.72	823.95	815.4	791.76
	1583.32	747.84	2104.68		811.27	780.48	815.34	791.34
	2493.14	2971.45	2403.91		811.11	778.67	815.34	790.51
	1701.25	1216.62	1503.48		810.35	777.17	814.92	790.12
	1001.96	1528.99	1926.34		809.33	777.17	814.48	789.81
	2534.14	357.26	2710.49		808.94	776.33	814.46	789.01
	1413.79	1802.95	1062.68		808.07	776.11	814.46	788.9
	1024.99	1660.42	611.32		806.7	774.95	766.98	788.44
	1142	693.69	706.46		806.7	773.62	766.98	788.36
	1098.7	2472.12	1899.22		805.81	773.62	766.98	787.74
	1337.32	1632.19	2170.87		805.79	772.89	765.99	787.72
	1509.15	2381.88	701.87		804.88	772.79	765.63	787.53
	1327.65	1406.36	1474.06		804.45	772.71	765.54	787.36
	1115.74	1158.31	1608.27		804.42	772.71	765.46	787.07
	1797.99	748.76	1998.05		803.77	772.65	765.46	785.78
	2360.01	991.25	526.75		802.99	772.65	764.84	785.7
	1286.65	1160.63	2502.73		802.07	771.56	764.55	785.52
	840.26	1670.6	561.68		801.15	771.35	763.79	784.85
	2307.49	1296.68	1887.27		800.37	768.4	763.74	783.46
	2518.94	1460.04	2042.17		798.94	767.9	762.42	782.96
	2436.02	0	2002.64		756.84	731.37	761.05	743.69
	1209.72	0	1538.87		755.14	731.11	761	741.87
	1458.48	1464.93	2084		755.03	730.71	760.79	741.69
	1667.62	2206.14	1439.59		753.66	730.67	760.7	741.17
	822.76	1634.92	2512.38		753.35	730.62	760.62	740.21
	1904.41	515.03	1007.07		753.29	729.63	760.59	739.96
	0	1770.35	2102.38		751.92	729.55	760.24	739.1
	0	597.95	2444.36		751.53	728.63	759.68	739.04
	729.18	434.41	483.08		751.46	727.95	759.18	737.77
	1636.57	1842.68	1901.98		751	727.72	759.11	737.31
	2329.92	1421.16	2727.49		750.77	727.26	758.38	737.31
	2230.61	2521.24	1140.36		750.67	726.22	758.2	737.26
	1085.15	1300.93	242.23		750.22	725.9	757.93	736.89
	1008.97	2689.85	921.57		750.04	724.98	757.85	736.43
	1470.15	1555.68	814.48		749.87	724.82	757.75	736.43
	1015.77	1534.49	1189.08		749.18	724.64	756.94	736.4
	1424.8	1605.43	1748		749.05	724.07	718.04	735.94
	1175.39	2451.68	2434.24		748.22	723.93	717.14	735.03
	2160.32	1389.38	760.7		747.77	723.93	716.93	734.67
	598.58	1190.83	1744.79		746.86	723.16	716.31	734.62
	1613.44	1391.22	706		745.98	722.84	716.03	734.22
	664.33	986.75	1631.72		745.96	722.24	715.78	734.11
	806.27	1412.41	2077.56		745.53	722.13	715.39	733.33
	1263.82	2331.45	1642.75		745.36	721.33	714.67	732.81
	679.3	2518.02	2811.61		744.16	720.11	714.05	732.74
	2215.19	1113.44	2261.88		744.16	720.03	713.75	731.83
	954.1	2415.75	1913.93		744.15	719.33	713.36	731.83
	1028.01	1784.17	1705.72		744.13	719.01	713.31	731.74
	484.76	2383.04	2310.14		699.42	670.15	711.74	683.83
	1534.99	1413.79	1968.17		699.42	669.77	711.04	683.56
	845.72	1330.41	764.84		698.96	669.74	710.22	683.17
	1676.02	1491.19	1710.31		696.68	668.23	710.22	681.61
	1166.77	504.89	1816.03		696.07	667.05	709.68	681.19
	1176.3	1663.94	1140.82		695.62	666.55	708.96	681.15
	695.17	1675.91	542.83		693.68	665.67	708.09	680.24
	2063.28	1437.75	2910.89		693.35	665.63	707.84	679.8
	1055.68	1778.64	551.11		693.02	665.63	707.59	679.03
	604.47	905.68	1941.51		691.65	664.18	707.18	678.89
	546.88	383.74	1409.71		691.54	663.42	706.5	678.87
	1757.19	868.36	1379.83		690.74	662.51	706.46	678.87
	901.95	976.16	760.24		690.18	662.06	706.05	678.23
	475.24	1031.44	1248.84		689.46	662	706	677.51
	2694.06	3118.73	1836.25		689.37	661.98	705.6	677.51
	768.18	2137.51	1605.06		689.27	661.52	705.35	677.03
	1633.39	1065.53	499.17		689	660.7	705.33	675.68
	1222.55	2300.58	2296.35		688.92	659.58	702.33	674.31
	627.6	1836.69	3392.13		688.92	658.78	701.87	674.31
	693.35	1837.15	1144.04		688.46	658.78	699.57	673.79
	346.9	925.02	1087.5		688.44	658.22	654.68	673.05
	882.9	979.84	1918.07		687.11	657.41	654.25	672.94
	663.88	1248.41	1390.87		686.63	657.08	653.76	672.04
	3284.02	1245.19	1908.88		685.94	656.62	653.76	671.58
	632.14	1343.31	1559.09		685.82	655.72	653.62	671.11
	2801.98	1138.77	1174.84		684.89	655.13	653.31	671.01
	2343.07	2337.9	2062.4		683.89	654.81	651.11	670.68
	2224.26	1074.28	670.15		632.53	619.15	650.57	640.98
	351.89	2218.58	0		632.44	618.79	648.74	640.75
	540.08	1217.09	0		632.31	618.21	646.53	640.74
	1244.77	637.11	1358.59		631.59	618.15	646.48	635.96
	603.57	1565.81	1046.15		630.48	616.38	645.33	635.96
	1993.45	1064.61	669.77		629.24	614.99	644.03	634.89
	544.16	421.97	1548.6		629.24	614.96	643.84	633.04
	1805.71	2214.44	566.84		628.96	614.45	642.35	632.76
	998.08	1704.94	1088.78		627.05	613.62	594.41	605.37
	2169.85	1715.07	1363.13		625.6	612.67	594.26	605.32
	1229.35	1737.64	1453.37		624.88	612.22	593.62	604.91
	1028.01	462.51	2336.27		624.54	612.22	592.68	604.87
	1073.81	1703.55	1532.72		623.17	612.18	592.68	604.46
	1198.06	2151.79	1743.13		623.17	612.07	592.13	602.21
	435.33	1707.24	1279.24		621.78	611.32	591.67	602.17
	1958.53	1185.3	450.75		621.54	609.94	590.76	601.59
	1930.42	1729.35	1190.81		619.61	608.56	590.15	601.26
	1092.86	874.35	422.18		619.52	605.83	589.06	600.86
	790.85	1683.29	589.06		569.49	576.81	588.02	600.8
	645.29	1210.18	410.84		569.3	576.61	587.28	600.71
	299.74	1691.12	1343.17		569.3	576.15	586.33	600.39
	586.34	1971.2	876.56		568.85	575.11	586.32	599.95
	1309.16	1366.35	534.64		568.85	575	585.88	599.95
	1785.76	1868.94	1159.52		568.67	574.01	585.4	599.83
	1910.92	998.73	403.59		566.84	573.87	584.75	599.43
	779.97	2441.55	910.11		565.65	573.53	583.61	598.59
	1241.6	1231.83	2250.11		565.36	572.9	583.55	598.52
	769.54	490.15	1735.88		565.19	572.25	580.44	597.53
	717.84	1397.67	1440.22		564.74	572.16	579.99	596.89
	369.12	836.58	1954.9		564.57	572.04	579.08	595.88
	526.02	1083.95	911.93		564.44	570.87	577.98	595.86
	1161.33	381.9	732.81		564.28	570.41	577.52	595.4
	967.7	1927.44	2325.84		534.15	563.66	554.78	542.83
	2020.2	2211.67	1163.6		533.69	563.11	554.24	542.8
	1637.93	3175.39	1842.44		532.64	563.06	553.32	541
	2666.4	979.84	832.12		532.32	561.68	553.26	540.08
	1081.52	1432.22	1873.73		531.87	561.33	551.95	539.63
	721.02	1751.93	1820.22		531.01	561.09	551.11	538.27
	1819.32	1390.76	1548.14		530.95	560.89	551.11	537.6
	1482.84	602.56	2161.68		530.04	559.68	550.69	537.27
	815.79	1827.01	1489.64		528.89	557.43	549.58	536
	777.7	2174.82	2002.06		527.76	557.43	548.7	534.64
	1640.65	681.79	583.61		526.75	556.95	548.24	515.98
	1244.32	1838.07	1965.79		525.93	556.86	547.65	514.52
	652.09	1833.46	1810.7		524.56	555.95	546.37	514.34
	419.01	1590.23	1159.52		524.56	555.61	546.02	514.13
	491.11	1389.84	1218.47		524.38	555.24	545.56	513.15
	2798.81	1113.9	1731.8		523.53	555.14	544.19	511.85
	2904.92	1580.1	2475.94		521.33	555.05	543.74	510.15
	2572.53	764.71	1649.27		520.91	555.05	543.11	509.5
	1743.59	482.32	663.42		520.77	504.93	495.8	509.28
	922.81	1404.58	1729.98		520.58	504.47	494.43	508.13
	1030.28	2412.06	2212.02		520.1	503.49	494.28	508.13
	1342.72	2574.22	2801.98		519.08	500.37	493.06	506.74
	1482.39	2200.62	2384.79		517.26	499.17	492.15	506.3
	1256.11	995.97	842.54		517.26	498.82	488.68	505.62
	1471.51	561.1	1071.09		516.8	497.17	488.39	505.35
	1247.04	1936.19	2197.06		476.63	465.71	487.93	485.55
	475.69	667.05	2126.77		474.33	465.67	486.57	485.3
	675.22	684.55	486.57		472.97	465.67	486.01	484.39
	608.56	795.58	1408.02		471.6	465.21	485.67	484.3
	1321.86	744.9	1706.86		471.59	463.23	421.84	484.3
	1053.41	2123.69	2595.2		471.14	459.53	421.73	483.85
	2092.76	1265	2544.87		470.23	459.28	419.91	483.4
	0	650.93	305.64		468.5	458.91	419.19	483.08
	0	458.37	1883.26		467.04	458.37	419.01	482.62
	540.99	1276.98	1535.44		466.58	457.45	418.1	480.32
	4232.81	2727.16	1451.1		466.2	457.21	416.45	478.18
	1980.12	625.59	1888.7		360.96	456.99	415.97	476.95
	1827.52	360.7	1663.32		351.56	455.73	414.99	241.97
	1816.95	1861.1	2657.33		348.46	455.17	410.84	241.97
	2324.39	2284.92	1052.5		347.73	455.15	409.97	240.14
	1840.85	1746.4	1165.41		344.96	455.14	409.51	238.77
	982.25	1028.67	1654.25		344.27	453.8	408.05	235.4
	1594.94	1285.27	1813.42		343.11	453.47	407.23	234.9
	2778.97	997.35	814.43		337.68	452.58	403.59	219.6
	1187.71	2408.84	729.63		337.38	452.43	402.21	217.78
	1395.92	1916.84	485.67		336.46	451.37	402.17	208.58
	3177.94	1820.56	380.91		332.89	450.75	397.64	205
	422.87	1703.55	1647.45		329.22	447.86	396.33	204.97
	947.77	1133.25	1471.51		327.86	447.03	396.13	201.78
	892.62	1446.04	1884.16		326.95	445.76	395.56	199.05
	2309.22	1483.35	1712.75		322.42	445.58	395.29	160.77
	2607.53	1011.17	2144.45		321.96	444.85	393.61	158.01
	2021.49	603.02	994		320.95	444.4	393.61	391.8
	864.58	1200.96	1731.34		320.49	444.29	393.33	389.33
	1136.69	560.63	494.28		316.07	442.63		389.33
	3123.7	1955.54	1930.87		311.82	442.4		388.44
	1001.09	890.47	1288.76		310.9	442.13		388.06
	2548.23	3114.12	458.91		308.65	441.93		384.33
	1780.18	763.79	2208.85		308.62	439.41		383.75
	2902.61	573.99	1583.97		308.36	437.64		381.37
	1067.74	625.59	2367.11		305.64	437.12
	1168.86	978.92	917.82		295.56	435.74
	1779.26	1110.21	1688.72		293.39	434.22		0.42
	1595.86	1290.8	1326.4		290.49	433.44	153.85	0.32
	1817.41	1406.42	2099.56		288.86	433.33	99.28	0.32
	1150.93	1486.58	792.66		282.75	433	83.38	0.24
	2027.92	1683.29	1505.97		280.24	431.56	2.89
	609.48	944.37	2235.6		277.58	431.43	2.66
	1135.77	1852.35	2104.55		273.78	428.69	2.6
	1413.85	3636.52	959.09		271.56	427.78	1.92
	1683.65	1714.61	1518.67		263.96	427.56	1.88
	1097.62	1327.65	939.59		262.97	426.22	1.79
	538.24	1244.27	1569.91		261.6	425.95	0.52
	1170.7	2409.3	2678.19		251.9	424.6	0.43
	1921.29	1400.9	1620.7		251.42	423.54
	1090.72	829.2	2037.89		242.23	422.18
	0	667.05	0		371.76	380.91
	0	873.89	0		371.39	378.67
	1344.03	2068.4	584.75		371.17	375.39
	911.7	1054.93	2514.18		370.25	1.2
	1422.1	962.34	2657.22		368.43	1.02		363.86
	1667.26	2121.38	2638.12		367.51	1		362.81
	1387.4	1157.66	2475.04		364.39	0.99		362.32
	704.43	2617.52	3537.37		1.64	0.77		361.87
	1132.66	1912.7	3301.61		1.56	0.76
	1558.15	936.54	3392.47		1.48	0.62
	2699.48	2446.15	4143.55		1.47
	2103.7	2510.65	3285.77		1.39
	3495.21	2241.16	1780.34
	2525.08	2741.9	2285.87
	1054.13	2447.54	3343.08
	3301.64	1731.66	3350.07
	2051.2	1186.68	1585.58
	2798.54	1476.44	1845.1
	2434.69	2066.56	2853.38
	2494.04	1422.09	1515.69
	2022.9	2629.04	2924.67
	947.76	1859.26	2708.94
	1422.56	1908.55	2645.11
	2824.11	1930.66	1958.32
	2099.59	2897.61	2260.25
	2059.87	2567.77	3324.91
	2232.9	0	1303.22
	1218.49	0	922.08
	1599.69	2425.58	885.74
	540.99	2758.86	859.65
	1324.86	1646.28	1448.12
	2028.83	956.45	2434.04
	1393.79	2663.44	3152.05
	1462.27	1657.69	2093.91
	996.15	4444.85	1795.25
	1530.3	576.15	1459.77
	3991.46	1738.95	2308.71
	5928.07	1247.26	2989.44
	470.23	2111.94	1769.62
	2228.79	2773.01	1863.27
	2373.97	1030.86	2476.44
	4104.23	3068.85	2610.16
	3345.01	1647.64	3061.66
	6109.32	3944.94	2907.43
	773.37	2265.34	3037.43
	0	2925.49	1959.25
	0	3048.3	3493.58
	1758.67	976.53	2578.48
	1791.11	2232.47	1646.61
	1376.89	1888.7	2204.8
	1885.78	2753.38	2938.18
	2.35	2627.83	2079.47
	554.22	2129.29	2536.08
	2450.67	1934.81	2107.89
	2250.22	2522.83	2318.49
	1060.89	3057.43	1728.62
	2230.67	2074.51	0
	1532.44	2117.88	0
	1015.11	941.38	2961.15
	1465.78	3384.77	2888.59
	2420.89	1616.14	1977.58
	1566.67	1274.65	2618.78
	1.73	2900.38	2152.62
	1375.11	2518.72	1958.98
	2258.67	1156.87	3305.33
	1607.11	2698.14	2334.46
	1877.78	3154.22	2958.43
	1575.11	2531.5	2577.97
	1315.11	1285.61	2133.12
	1341.33	2856.1	2813.77
	2132.89	3036.89	2231.97
	1367.11	2523.28	918.73
	2046.67	2105.1	2811.5
	1598.22	1527.12	2197.51
	898.67	3564.19	3294.9
	1992.44	2264.88	2321.31
	658.22	2426.95	1491.91
	1211.56	2130.66	2178.46
	1172.89	1234.48	3269.96
	1878.22	2925.04	2515.84
	2078.22	2137.05	2543.51
	1.45	1255.48	1671.03
	1658.22	2208.73	2842.34
	2554.67	2289.54	2115.88
	2950.22	1837.11	2223.81
	1086.22	2284.97	2067.36
	1697.33	2185.9	1764.9
	1729.33	3440.01	2363.48
	1597.33	944.58	2064.64
	2614.67	2155.31	2167.13
	1683.11	948.23	2209.75
	1832.44	2114.68	3431.4
	528.89	1155.04	2862.75
	871.11	2571.68	2674.1
	1415.56	2163.53	1499.17
	2899.56	2495.89	1673.75
	1565.33	1686.91	1698.24
	2247.11	2941.93	1694.61
	2054.67	2377.19	2541.24
	2143.11	1871.8	1330.93
	1882.67	2515.98	2434.67
	834.22	1101.63	2745.3
	2214.22	3171.11	2571.62
	1047.11	1208.91	2400.21
	1.96	2925.95	3165.66
	1852.44	1013.06	2746.21
	2273.33	0	1876.45
	2235.56	0	2914.9
	1.71	0	2551.21
	1.38	0	1359.05
	997.78	2427.12	3404.19
	2527.11	827.48	2587.95
	2408.44	1249.59	2889.5
	2192.89	1409.04	2129.94
	2371.56	1481.1	1820.22
	1992.89	770.76	2626.94
	2142.67	943.23	1398.95
	1708.89	1288.64	2453.72
	1952.44	1363.02	0
	1546.67	1286.78	0
	2695.56	994.37	2098.71
	1881.33	647.11	3304.8
	1650.67	219.89	2731.63
	1695.11	774.95	699.57
	2696.44	1490.39	2848.38
	504.44	1203.56	2535.36
	3025.33	935.8	3004.19
	1468.89	448.61	4300.37
	1448.89	743.8	2392.88
	1824.89	835.85	1197.82
	1446.22	956.72	415.97
	1501.78	588.53	520.77
	1610.67	583.88	2232.92
	1515.11	567.61	251.42
	1108.89	936.26	629.24
	2235.11	1063.64	608.56
	1281.33	1205.89	1610.57
	1713.33	779.6	2057.34
	1998.67	963.22	2985.81
	677.78	1638.69	1422.12
	0.7	827.48	877.91
	2644.89	1291.43	1807.3
	2602.67	1245.4	1793.05
	3424.44	1002.27	1335.71
	840.44	928.82	1943.81
	547.56	553.67	1050.73
	2.68	1062.71	1273.66
	1783.11	1044.11	1905.66
	2244.44	1012.5	2192.93
	1507.11	1025.98	597.53
	1270.22	996.23	2157.08
	1609.78	1284.92	433.44
	2024.89	1401.14	336.46
	1851.11	1371.38	689.46
	1456.44	878.62	1293.42
	3.53	1273.3	555.24
	755.11	1157.54	1296.64
	1631.56	1241.22	570.87
	2134.67	1710.74	801.15
	651.56	517.87	713.36
	1149.33	822.83	5930.25
	1545.33	759.61	1239.64
	1117.78	1422.52	1087.96
	1853.78	969.73	2105.6
	1369.33	831.66	2105.6
	1806.22	1427.63	1340.31
	1759.56	1125	451.37
	2029.33	1491.79	2031.6
	2705.78	1832.08	2037.58
	1735.11	1328.62	2923.3
	1415.56	1692.61	1020.86
	819.11	1367.2	702.33
	1366.67	813.53	776.33
	960.44	1294.22	802.99
	1078.67	1045.51	2119.85
	1593.33	1786.05	2231.54
	1682.67	1283.99	2037.58
	540.44	1315.6	640.74
	1773.78	2091.48	1620.22
	942.22	1470.87	371.39
	1588.89	1554.08	1305.83
	2164.89	1758.16	677.51
	1651.11	1414.62	1223.56
	3275.56	2159.81	471.59
	2.86	1427.63	1276.87
	0	1429.96	1755.36
	0	1388.59	565.36
	1977.23	1839.51	419.19
	2256.86	1025.52	1078.77
	2300.63	913.95	1737.89
	2719.39	324.95	554.78
	1928.4	0	2094.11
	1969.4	0	1918.99
	2266.54	0	1197.82
	2201.12	987.03	1850.5
	2304.78	1121.26	3404.54
	1611.45	941.84	2445.27
	1287.6	1913.81	2149.27
	1804.48	1683.25	2981.21
	756.9	848.7	2554.67
	2373.88	2013.33	939.04
	2081.81	1287.89	1770.99
	1640.02	417.73	3145.76
	2298.33	968.77	888.02
	1232.32	1035.88	2496.75
	2306.16	764.24	1735.13
	914.45	578.43	2912.73
	1256.27	901.66	1755.36
	880.82	869.7	2035.74
	1982.3	860.57	3247.8
	2253.64	1161.89	437.12
	1943.14	923.12	2874.58
	1557.55	521.37	1048.89
	1946.37	922.21	953.75
	636.66	3160.15	599.83
	1429.03	959.64	2005.86
	1716.03	2855.19	1343.06
	952.68	1366.42	3104.4
	2223.24	3013.15	1798.1
	963.28	2597.24	1985.18
	709.45	2276.3	2805.63
	2228.76	2666.64	1087.96
	551.89	2667.09	774.95
	495.23	2767.53	1697.9
	872.99	2550.22	856.31
	1387.1	1798.76	4086.18
	1563.54	1885.96	2855.73
	677.2	2615.96	1869.81
	991.84	2902.21	1101.29
	2124.65	2327.89	3417.87
	964.66	893.9	933.98
	1275.16	1538.99	3672.51
	1153.54	1109.84	1757.2
	2116.82	2723.25	2998.22
	720.96	2614.13	3209.65
	1439.62	1995.98	2548.23
	1243.37	2043.92	3170.58
	2894.9	2745.62	772.65
	662.46	3589.3	2642.46
	995.53	1390.61	1229.99
	2436.07	1984.57	2869.06
	601.19	3426.77	1408.33
	1855.61	2742.88	2159.38
	2411.19	3656.41	0
	1232.78	2984.39	0
	808.03	2420.11	929.23
	462.06	2141.62	1995.91
	654.16	2190.92	1002.81
	1237.84	2047.12	984.3
	1347.49	1284.7	3272.21
	2041.73	3478.36	1849.21
	1145.25	1938	1024.1
	885.42	1073.78	2226.36
	1469.57	3129.11	1199.95
	1627.58	2239.32	1612.74
	1695.3	2778.03	2767.8
	995.07	2942.84	3829.38
	1081.21	1538.08	2708.56
	1466.8	3143.26	447.03
	1881.87	1502.47	1666.42
	1555.71	1660.43	514.13
	1077.53	3394.81	2238.39
	1709.12	2389.06	2260.61
	1406.91	2708.18	1518.79
	2285.89	2502.28	671.01
	1985.52	861.03	2881.64
	2173.02	1171.93	2199.98
	1865.29	1373.27	2440.62
	1526.23	1147.28	442.4
	2496.42	1486.94	1981.1
	1557.55	1503.84	1366.08
	3806.13	1732.1	2656.27
	2056.93	1948.05	1767.3
	2103	3007.67	1428.09
	931.95	1270.09	3083.87
	1696.68	1850.35	2155.56
	1968.48	1203.43	1088.42
	1561.24	2268.08	783.46
	1729.39	2354.36	836.68
	474.5	2524.2	2542.43
	2250.42	1704.26	515.98
	1706.35	698.05	2759
	1671.34	1854.91	1795.53
	1202.83	1020.36	2270.32
	1460.81	919.01	2604.44
	1976.77	2315.1	2016.73
	1597.63	815.83	818.17
	1302.8	1.88	2543.36
	1732.15	1467.31	2813.15
	2464.63	2143.44	1030.11
	2571.97	1555.88	881.1
	2492.27	2390.89	2016.27
	1144.79	2382.21	2461.45
	1897.54	2537.89	3750.25
	1596.25	865.6	1424.39
	2329.65	3107.65	3486.47
	2839.62	1623.45	2249.5
	2772.82	2642.44	2336.5
	1854.69	2556.61	1438.74
	2890.76	1199.32	822.8
	1939.92	0	2330.95
	1933.47	0	2203.22
	737.09	0	708.96
	1291.28	1608.84	583.55
	1007.5	2742.88	1839.03
	2214.02	804.42	1877.44
	1621.13	986.58	1171.26
	1319.84	2838.29	963.94
	2689.9	817.66	1522.96
	2323.2	2042.09	1380.89
	2000.27	3279.31	2700.7
	1974.47	3235.48	2605.83
	2403.82	3663.71	3363.37
	2330.57	3022.28	2114.37
	1977.23	1262.78	1893.17
	2045.41	1683.71	2109.75
	987.23	1369.61	2066.25
	2231.99	3008.58	348.46
	1072.46	1559.08	989.39
	1801.71	2010.59	1892.25
	1945.91	2999.91	685.82
	1129.12	2363.04	1278.62
	3975.66	1122.17	572.9
	2258.71	1144.54	668.23
	1655.22	1383.31	2209.24
	1483.39	2727.36	2203.22
	1423.04	1730.28	532.64
	973.87	2359.39	1024.1
	1258.11	836.38	693.68
	1160.45	620.44	1649.76
	486.02	2354.36	739.96
	2275.29	1861.3	1808.49
	1101.48	2419.19	2020.43
	1652.92	2583.55	1418.84
	1905.37	695.31	1914.46
	2137.09	1672.75	2367.04
	1642.78	655.59	822.33
	1791.58	560.17	2276.8
	2372.96	1461.38	679.8
	1052.65	2126.55	978.75
	1675.49	1738.5	673.79
	1946.37	923.58	2075.5
	1835.8	542.82	1719.63
	0	2102.36	902.85
	0	1525.29	1783.96
	1815.23	1838.02	1206.89
	2240.59	1490.14	537.27
	1606.64	1326.24	1581.73
	2570.26	971.51	396.13
	1831.11	2117.88	550.69
	3022.82	984.3	627.05
	579.99	2775.29	457.21
	3171.56	1479.18	651.11
	2279.59	237.86	2524.85
	1257.02	1708.36	1008.83
	1118.71	2609.57	1758.51
	1452.91	1979.55	744.13
	899.68	2045.29	916.27
	385.45	1668.65	1104.16
	2679.09	2276.3	2270.32
	2056.48	1210.74	760.79
	2511.31	2644.72	585.4
	1186.27	2865.23	2489.68
	2292.74	2276.3	459.53
	2462.79	2151.66	739.04
	2273.69	2366.23	784.85
	1813.42	665.63	1292.97
	1748.12	1892.35	2473.02
	2270.06	699.87	3645.66
	2412.91	1988.68	789.01
	2567.54	809.44	1262.42
	546.43	1479.64	2452.19
	387.72	1882.31	681.19
	1011.69	1948.05	1071.3
	1666.95	1278.76	463.23
	1059.76	1015.34	282.75
	803.09	3529.49	362.81
	2283.21	1475.07	722.84
	1418.45	2113.77	1725.65
	892.43	887.51	2277.73
	803.55	980.64	1357.29
	2600.19	1802.87	1067.14
	1116.44	2023.83	646.48
	2333.1	2145.27	1840.42
	2057.39	832.73	2048.2
	1310.07	2229.73	888.05
	1228.9	1220.33	3015.84
	1358.14	2367.15	1615.51
	3152.97	1872.72	882.49
	2625.13	949.14	601.59
	2171.66	2032.05	957.92
	2251.92	2813.64	452.58
	1538.17	2338.39	561.33
	1597.57	1097.97	2016.73
	2158.96	931.79	2276.34
	3224.61	2506.85	586.32
	2805.16	2205.99	2785.38
	978.59	2364.41	488.68
	921.9	2714.57	503.49
	399.05	1705.17	2163.43
	1152.26	2240.23	967.18
	1836.55	2359.84	751.53
	2193.88	1351.35	0
	2494.53	1176.04	0
	1102.38	2011.05	1830.72
	2495.89	638.7	2180.88
	2567.99	269.36	2114.23
	1034.36	2031.14	2380.84
	1495.99	2236.58	2795.38
	1501.89	958.27	1102.54
	1615.71	2475.8	630.48
	2208.39	867.88	2413.26
	969.06	943.21	3220.87
	2070.08	1728.91	2530.13
	2044.24	1423.48	3292.55
	1224.37	415.45	320.49
	2115.88	2984.84	1702.43
	1840.63	1702.89	1495.62
	1460.62	1170.11	2697.68
	2092.3	992.97	2199.14
	1611.63	811.72	3177.05
	1339.09	2015.61	1951.24
	1595.3	2471.7	2043.01
	1754.92	2193.21	3293.92
	694.26	540.54	2153.03
	2130.4	2796.29	2197.77
	2121.33	1201.15	2732.38
	1431.6	1930.7	2066.75
	2205.67	472.52	2170.38
	2668.66	1081.08	1177.41
	1582.15	350.62	1535.34
	2048.32	1947.59	2466.67
	2154.88	1679.6	891.16
	1382.17	630.94	1676.41
	1562.2	2253.01	1982.29
	1094.67	1492.42	1433.53
	1061.12	1690.1	1837.56
	2250.11	541.45	1567.29
	1646.09	1129.93	1133.58
	2336.72	1407.05	1827.06
	1235.7	1050.95	1727.08
	1668.31	823.14	1447.22
	1704.59	1154.58	2769.36
	953.19	1107.56	1260.96
	786.31	1627.1	1349.07
	1411.65	802.14	842.77
	2183	2365.78	1587.38
	2580.69	2226.53	1439.01
	529.65	630.48	2679.42
	982.67	890.25	1373.72
	981.31	1892.81	2111.03
	749.58	1250.91	2027.03
	1898.67	1345.42	1705.63
	2321.76	619.52	3017.26
	2883.15	967.4	2990.78
	2070.54	813.09	2857.01
	2333.1	1085.65	1793.74
	1106.92	957.82	1531.68
	1471.05	1318.94	2220.14
	2177.56	608.57	1182.89
	1685.54	979.73	2839.21
	1446.11	1857.65	2138.88
	1926.33	1975.44	1985.48
	1956.72	1840.3	1257.76
	1539.98	1409.33	1888.7
	935.51	710.83	2891.71
	1134.13	1195.67	1710.65
	1586.69	1180.15	2407.78
	3458.6	2828.25	2133.86
	3332.99	242.42	2497.26
	1307.8	1963.57	2315.1
	325.14	944.12	1611.12
	487.48	1380.57	2941.02
	1071.09	3127.74	1901.02
	2132.66	623.63	2052.14
	2374.81	1230.83	2292.73
	1171.31	1339.03	2953.8
	1347.26	2623.72	2107.38
	1218.92	620.89	2162.16
	2063.74	1985.94	3290.27
	2231.52	1975.44	3900.66
	998.54	1483.75	1924.31
	1205.32	590.3	782.96
	882.9	2970.69	6252.28
	2874.08	861.03	3808.89
	1869.2	1211.19	2358.93
	1944.02	2538.81	4150.38
	2571.17	1743.52	5128.74
	1485.11	2124.73	1408.88
	1922.25	2404.58	3052.41
	3402.37	1352.72	3025.93
	1155.89	825.42	2116.51
	2792.91	1537.16	1216.67
	2016.57	1660.43	2005.11
	2623.77	0	1859.48
	1574.9	0	1992.33
	2421.98	0	2232.47
	1632.03	3559.2	2039.81
	2249.2	1758.87	2505.02
	1194.89	1606.85	1406.59
	2010.68	1228.63	1630.75
	2735.32	837.51	2440.65
	0	1561.24	1822.96
	0	913.99	1249.09
	885.23	2776.05	1302.05
	1079.26	1255.81	1523.01
	621.8	1931.16	1559.08
	2346.6	3132.61	1251.37
	476.17	674.89	1171.02
	1497.9	860.09	1313.92
	1438.55	2138.47	825.88
	1265.07	1102.86	1775.48
	1166	924.12	1276.48
	891.16	2555.38	2086.38
	1182.43	1845.02	1777.76
	1317.11	614.08	1039.08
	2648.38	2771.9	1716.58
	2661.16	1358.08	1642.62
	2519.63	818.63	2116.51
[truncated: 7,410 more rows]

## Sheet: Figure 8 
Figure 8C
	TA myofiber AREA						TA myofiber AREA
	Grouped data						Data per single mouse
	nude	nude+CD4+	nude+CD8+				Nude			nude+CD4+			nude+CD8+
	5264.69	7247.91	4051.99				Mouse 1	Mouse 2	Mouse 3	Mouse 1	Mouse 2	Mouse 3	Mouse 1	Mouse 2	Mouse 3
	5160.92	7033.18	4036.59				6609.12	5940.49	5777.39	7247.91	3802.04	8239.11	4051.99	7033.18	6600.48
	5104.39	6953.75	4036.12				5694.17	5338.95	5264.69	7033.18	3736.73	5159.94	4036.59	6953.75	5082.49
	5027.52	6223.8	4028.07				5160.92	5104.39	5027.52	6953.75	3681.91	5102.1	4036.12	6223.8	4281.62
	4960.94	6167.8	3975.44				4960.94	4882.81	4865.36	6223.8	3531.01	5014.59	4028.07	6167.8	4193.51
	4882.81	5907.31	3961.44				4849	4837.09	4819.24	6167.8	3513.41	4929.59	3975.44	5907.31	4052.88
	4865.36	5835.94	3958.86				4798.1	4784.91	4756.72	5907.31	3497.31	4812.39	3961.44	5835.94	4047.07
	4849	5720.76	3953.97				4753.86	4704.69	4639.23	5835.94	3489.9	4796.94	3958.86	5720.76	3901.48
	4837.09	5605.07	3942.77				4636.39	4614.51	4593.6	5720.76	3471.43	4759.14	3953.97	5521.31	3834.6
	4819.24	5521.31	3936.11				4530.62	4512.77	4502.36	5605.07	3469.16	4648.52	3942.77	5378.31	3721.55
	4798.1	5402.84	3920.6				4476.27	4457.72	4446.81	5521.31	3461.09	4571.5	3936.11	5296.87	3653.74
	4784.91	5399.6	3893.29				4429.46	4385.73	4361.02	5402.84	3387.15	4569.46	3920.6	5260.31	3647.76
	4756.72	5378.31	3882.91				4335.23	4256.88	4243.49	5399.6	3358.16	4555.96	3893.29	5177.94	3626.54
	4753.86	5296.87	3853.62				4238.53	4235.91	4229.36	5378.31	3354.87	4447.81	3882.91	5165.16	3622.68
	4704.69	5260.31	3852.22				4216.41	4208.78	4208.14	5296.87	3352.04	4442.21	3853.62	5087.69	3616.9
	4639.23	5177.94	3845.22				4204.04	4190.3	4186.46	5260.31	3307.18	4414.55	3852.22	5021.52	3589.41
	4636.39	5165.16	3844.28				4185.47	4161.17	4148.34	5177.94	3294.9	4378.33	3845.22	4987.27	3575.72
	4614.51	5121.94	3843.35				4132.9	4126.95	4123.48	5165.16	3294.1	4365.26	3844.28	4895.18	3567.22
	4593.6	5087.69	3809.28				4119.38	4099.18	4078.48	5121.94	3254.57	4340.45	3843.35	4868.81	3535.46
	4530.62	5021.52	3786.87				4067.54	4066.11	4063.26	5087.69	3237.24	4295.34	3809.28	4857.23	3532.98
	4512.77	4987.27	3762.13				4061.49	4043.28	4036.2	5021.52	3210.2	4224.42	3786.87	4831.78	3522.86
	4502.36	4895.18	3761.52				4024.3	4003.18	4002.85	4987.27	3208.16	4218.39	3762.13	4825.3	3519.97
	4476.27	4868.81	3747.11				3998.84	3985.62	3982.59	4895.18	3192.86	4200.89	3761.52	4791.44	3503.7
	4457.72	4857.23	3746.61				3971.73	3967.27	3964.3	4868.81	3181.43	4127.61	3747.11	4729.97	3482.44
	4446.81	4831.78	3744.59				3947.93	3945.78	3944.46	4857.23	3176.53	4123.88	3746.61	4727.3	3456.92
	4429.46	4825.3	3740.07				3935.04	3929.58	3929.13	4831.78	3167.77	4106.6	3744.59	4716.55	3436.05
	4385.73	4791.44	3736.04				3923.42	3923.13	3921.15	4825.3	3142.2	4090.09	3740.07	4695.47	3426.4
	4361.02	4783.19	3734.59				3918.67	3906.78	3905.28	4791.44	3134.69	4079.07	3736.04	4667.04	3413.79
	4335.23	4729.97	3712.66				3894.19	3885.94	3874.04	4783.19	3122.58	4051.99	3734.59	4665.65	3360.34
	4256.88	4727.3	3707.52				3871.06	3861.59	3851.23	4729.97	3112.79	4036.59	3712.66	4651.77	3351.52
	4243.49	4716.55	3693.52				3844.78	3841.31	3839.33	4727.3	3111.83	4036.12	3707.52	4611.97	3340.57
	4238.53	4695.47	3679.98				3836.86	3833.38	3830.4	4716.55	3096.88	4028.07	3693.52	4606.41	3319.83
	4235.91	4667.04	3674.38				3817.36	3814.98	3809.8	4695.47	3093.02	3975.44	3679.98	4578.19	3318.68
	4229.36	4665.65	3672.17				3809.28	3809.07	3803.12	4667.04	3090.89	3971.55	3674.38	4568.93	3317.3
	4216.41	4651.77	3669.2				3802.08	3798.66	3798.34	4665.65	3090.39	3961.44	3672.17	4568	3312.6
	4208.78	4611.97	3665.63				3795.69	3795.19	3794.2	4651.77	3083.67	3958.86	3669.2	4507.38	3309.64
	4208.14	4606.41	3659.91				3792.71	3792.15	3783.29	4611.97	3078.06	3953.97	3665.63	4479.91	3293.27
	4204.04	4578.19	3657.84				3770.89	3759.48	3757.5	4606.41	3064.8	3942.77	3659.91	4445.37	3278.12
	4190.3	4568.93	3654.06				3749.57	3734.19	3732.21	4578.19	3056.63	3920.6	3657.84	4435.19	3262.44
	4186.46	4568	3652.91				3731.71	3730.23	3727.94	4568.93	3054.17	3893.29	3654.06	4432.41	3262.25
	4185.47	4507.38	3640.77				3720.31	3705.43	3701.29	4568	3050.51	3882.91	3652.91	4429.76	3260.03
	4161.17	4479.91	3623.88				3697	3695.51	3693.03	4507.38	3045.62	3853.62	3640.77	4424.08	3254.35
	4148.34	4445.37	3613.31				3691.05	3687.04	3684.11	4479.91	3044.9	3852.22	3623.88	4391.19	3246.53
	4132.9	4435.19	3598.76				3679.15	3678.65	3676.67	4445.37	3037.07	3845.22	3613.31	4385.67	3231.66
	4126.95	4432.41	3597.36				3668.24	3662.78	3662.31	4435.19	3035.64	3844.28	3598.76	4385.67	3222.68
	4123.48	4429.76	3590.36				3655.17	3653.86	3651.38	4432.41	3035.16	3843.35	3597.36	4378.27	3212.88
	4119.38	4424.08	3590.36				3646.61	3645.66	3644.43	4429.76	3034.18	3837.03	3590.36	4360.8	3211.82
	4099.18	4391.19	3588.96				3609.04	3605.75	3605.71	4424.08	3016.33	3809.28	3590.36	4360.8	3208.09
	4078.48	4385.67	3576.03				3605.26	3594.77	3593.36	4391.19	3011.92	3786.87	3588.96	4353.74	3200.71
	4067.54	4385.67	3575.09				3585.26	3581.45	3579.97	4385.67	3006.12	3762.13	3576.03	4350.97	3198.27
	4066.11	4378.27	3573.58				3579.47	3573.84	3567.66	4385.67	3000	3761.52	3575.09	4308.39	3187.36
	4063.26	4368.09	3556.29				3564.59	3564.1	3558.64	4378.27	2999.49	3747.11	3573.58	4286.64	3186.13
	4061.49	4360.8	3555.45				3554.2	3550.21	3549.22	4368.09	2993.68	3746.61	3556.29	4275.53	3178.77
	4043.28	4360.8	3551.15				3544.08	3543.4	3543.4	4360.8	2985.76	3744.59	3555.45	4262.58	3175.15
	4036.2	4353.74	3546.95				3537.22	3533.85	3533.35	4360.8	2974.2	3740.07	3551.15	4257.95	3174.61
	4024.3	4350.97	3537.62				3532.46	3530.56	3521.05	4353.74	2973.43	3736.04	3546.95	4257.02	3173.89
	4003.18	4308.39	3536.87				3515.82	3515	3513.02	4350.97	2971.68	3734.59	3537.62	4254.23	3169.37
	4002.85	4286.64	3525.95				3510.54	3510.54	3506.57	4308.39	2967.66	3726.61	3536.87	4253.78	3157.93
	3998.84	4275.53	3518.01				3505.58	3505.35	3499.13	4286.64	2958	3712.66	3525.95	4246.84	3156.05
	3985.62	4262.58	3507.74				3498.64	3487.28	3485.25	4275.53	2954.59	3707.52	3518.01	4211.8	3153.45
	3982.59	4257.95	3504.94				3484.9	3484.26	3481.28	4262.58	2948.47	3693.52	3507.74	4198.29	3152.28
	3971.73	4257.02	3499.65				3478.01	3477.81	3474.83	4257.95	2945.94	3679.98	3504.94	4187.61	3148.28
	3967.27	4254.23	3497.48				3471.36	3471.26	3461.94	4257.02	2941.5	3674.38	3499.65	4187.14	3145.67
	3964.3	4253.78	3496.08				3457.97	3457.79	3455	4254.23	2940.82	3672.17	3497.48	4144.57	3137.86
	3947.93	4246.84	3492.6				3450.52	3445.57	3435.91	4253.78	2939.67	3669.2	3496.08	4095.52	3132.72
	3945.78	4211.8	3490.59				3431.69	3424.75	3424.49	4246.84	2928.42	3665.63	3492.6	4092.2	3130.11
	3944.46	4207.04	3484.56				3423.75	3423.26	3419.29	4211.8	2927.62	3659.91	3490.59	4088.11	3116.45
	3935.04	4198.29	3482.04				3416.41	3413.87	3413.34	4207.04	2925.21	3658.15	3484.56	4077.93	3109.09
	3929.58	4187.61	3454.38				3412.35	3410.36	3396.48	4198.29	2919.87	3657.84	3482.04	4077.01	3107.99
	3929.13	4187.14	3452.87				3393.61	3389.04	3388.31	4187.61	2914.84	3654.06	3454.38	4069.6	3093.42
	3923.42	4155.68	3440.06				3388.05	3384.08	3381.69	4187.14	2913.84	3652.91	3452.87	4047.36	3082.09
	3923.13	4144.57	3439.6				3376.74	3376.74	3376.25	4155.68	2913.33	3640.77	3440.06	4018.7	3081.6
	3921.15	4128.37	3438.79				3372.18	3370.69	3369.2	4144.57	2911.22	3623.88	3439.6	4004.35	3078.26
	3918.67	4096.44	3435.27				3368.85	3368.21	3367.72	4128.37	2907.3	3613.31	3438.79	3991.39	3078.06
	3906.78	4095.52	3432.75				3366.13	3365.04	3364.2	4096.44	2905.79	3598.76	3435.27	3968.25	3077.26
	3905.28	4092.2	3428.73				3358.89	3356.96	3356.96	4095.52	2903.02	3597.36	3432.75	3941.88	3077.21
	3894.19	4088.11	3427.68				3355.53	3350.36	3348.87	4092.2	2898.68	3590.36	3428.73	3934.93	3076.8
	3885.94	4077.93	3423.73				3347.88	3342.92	3340.44	4088.11	2898.47	3590.36	3427.68	3928.46	3070.99
	3874.04	4077.01	3421.18				3340.44	3338.95	3337.93	4077.93	2897.45	3588.96	3423.73	3918.6	3063.75
	3871.06	4069.6	3412.52				3336.71	3333.18	3331.89	4077.01	2884.16	3576.03	3421.18	3916.42	3058.16
	3861.59	4047.36	3408.77				3330.52	3327.55	3325.56	4069.6	2878.57	3575.09	3412.52	3896.42	3057.49
	3851.23	4037.67	3408.61				3323.66	3317.63	3317.63	4047.36	2871.2	3573.58	3408.77	3896.06	3040.99
	3844.78	4028.88	3381.25				3316.14	3315.65	3315.1	4037.67	2870.41	3556.29	3408.61	3891.43	3040.21
	3841.31	4018.7	3376.92				3311.63	3310.82	3310.69	4028.88	2870.23	3555.45	3381.25	3877.55	3033.71
	3839.33	4004.35	3374.72				3308.44	3301.78	3301.31	4018.7	2867.86	3551.15	3376.92	3873.85	3020.35
	3836.86	3991.39	3362.41				3301.31	3300.83	3300.27	4004.35	2865.41	3546.95	3374.72	3868.3	3019.87
	3833.38	3974.73	3354.87				3297.5	3297.5	3295.81	3991.39	2863	3537.62	3362.41	3853.49	3018.96
	3830.4	3968.25	3351.78				3291.35	3285.61	3284.14	3974.73	2862.52	3536.87	3354.87	3837.75	3017.8
	3817.36	3941.88	3350.27				3281.43	3281.33	3280.28	3968.25	2859.51	3525.95	3351.78	3817.85	3014.56
	3814.98	3934.93	3347.75				3278	3277.46	3273.05	3941.88	2858.18	3518.01	3350.27	3810.45	3014.11
	3809.8	3928.46	3347.26				3272.77	3272.57	3271.51	3934.93	2857	3512.05	3347.75	3807.21	3013.33
	3809.28	3920.13	3344.73				3271.01	3270.02	3268.23	3928.46	2856.12	3507.74	3347.26	3805.76	3012.93
	3809.07	3918.6	3344.73				3264.57	3263.08	3261.83	3920.13	2852.39	3504.94	3344.73	3779.72	2996.32
	3803.12	3916.42	3332.71				3259.45	3255.64	3254.22	3918.6	2846.94	3503.08	3344.73	3752.23	2992.77
	3802.08	3896.42	3332.71				3250.42	3249.94	3249.69	3916.42	2842.35	3501.45	3332.71	3745.66	2992.42
	3798.66	3896.06	3330.84				3247.71	3247.21	3245.56	3896.42	2834.36	3499.65	3332.71	3742.42	2991.95
	3798.34	3891.43	3320.59				3245.18	3244.71	3241.76	3896.06	2833.1	3497.48	3330.84	3739.65	2989.98
	3795.69	3877.55	3320.11				3240.76	3240.27	3238.28	3891.43	2831.65	3496.08	3320.59	3704.94	2988.52
	3795.19	3873.85	3317.26				3234.32	3232.83	3223.78	3877.55	2831.63	3492.6	3320.11	3701.24	2987
	3794.2	3872	3314.05				3222.41	3220.93	3220.45	3873.85	2830.61	3490.59	3317.26	3694.29	2985.37
	3792.71	3869.68	3307.14				3218.56	3216.46	3215.18	3872	2823.8	3484.56	3314.05	3692.91	2983.2
	3792.15	3868.3	3304.24				3213.49	3211.89	3209.99	3869.68	2823.46	3482.04	3307.14	3691.98	2977.72
	3783.29	3862.28	3301.98				3209.03	3208.43	3206.66	3868.3	2817.19	3468.46	3304.24	3681.34	2976.86
	3770.89	3861.82	3298.63				3205.06	3204.28	3203.8	3862.28	2807.65	3454.38	3301.98	3676.25	2972.62
	3759.48	3853.49	3295.95				3202.58	3202.08	3198.12	3861.82	2807.14	3452.87	3298.63	3637.37	2957.68
	3757.5	3846.55	3293.76				3196.37	3195.14	3193.96	3853.49	2806.2	3446.96	3295.95	3632.28	2957.09
	3749.57	3837.75	3290.19				3190.18	3189.19	3188.69	3846.55	2805.19	3440.06	3293.76	3625.8	2956.62
	3734.19	3817.85	3288.36				3187.21	3186.21	3184.3	3837.75	2801.17	3439.6	3290.19	3625.8	2954.63
	3732.21	3810.45	3285.71				3181.91	3180.94	3179.77	3817.85	2786.58	3438.79	3288.36	3625.8	2951.89
	3731.71	3807.21	3285.24				3178.78	3177.78	3177.29	3810.45	2769.45	3435.27	3285.71	3625.34	2947.29
	3730.23	3805.82	3281.86				3177.17	3174.31	3173.84	3807.21	2765.96	3432.75	3285.24	3618.4	2945.12
	3727.94	3805.76	3280.97				3170.33	3162.43	3156.35	3805.82	2764.45	3428.73	3281.86	3616.55	2938.87
	3720.31	3779.72	3276.24				3153.98	3149.02	3148.63	3805.76	2762.94	3427.68	3280.97	3592.02	2937.08
	3705.43	3778.52	3275.3				3147.04	3144.06	3138.5	3779.72	2754.5	3426.53	3276.24	3572.59	2930.49
	3701.29	3766.95	3273.82				3136.13	3135.32	3134.16	3778.52	2746.78	3423.73	3275.3	3569.35	2928.39
	3697	3752.23	3273.82				3133.65	3131.75	3128.86	3766.95	2739.3	3421.18	3273.82	3568.02	2927.92
	3695.51	3745.66	3273.39				3128.18	3127.23	3124.38	3752.23	2738.78	3412.52	3273.82	3554.54	2920.62
	3693.03	3742.42	3263.16				3123.23	3120.26	3119.76	3745.66	2738.26	3408.77	3273.39	3553.55	2918.6
	3691.05	3739.65	3263.16				3119.27	3117.72	3116.29	3742.42	2737.79	3408.61	3263.16	3550.37	2915.68
	3687.04	3732.24	3262.78				3116.29	3114.8	3114.39	3739.65	2731.75	3381.25	3263.16	3541.5	2913.02
	3684.11	3705.4	3259.4				3113.44	3110.05	3109.35	3732.24	2731.12	3376.92	3262.78	3540.65	2911.13
	3679.15	3704.94	3250.24				3104.88	3104.88	3103.89	3705.4	2727.73	3374.72	3259.4	3540.05	2910.2
	3678.65	3701.24	3249.29				3099.43	3097.94	3097.51	3704.94	2720.18	3362.41	3250.24	3532.79	2908.47
	3676.67	3694.29	3249.17				3094.97	3094.14	3090.5	3701.24	2718.68	3351.78	3249.29	3521.24	2906.93
	3668.24	3692.91	3244.02				3089.18	3085.05	3083	3694.29	2712.76	3350.27	3249.17	3515.2	2906.91
	3662.78	3691.98	3243.13				3082.05	3081.6	3080.59	3692.91	2712.24	3347.75	3244.02	3514.97	2906.87
	3662.31	3685.04	3242.62				3079.59	3078.22	3078.11	3691.98	2712.14	3347.26	3243.13	3511.5	2905.53
	3655.17	3681.34	3241.69				3074.14	3073.64	3073.01	3685.04	2711.74	3344.73	3242.62	3502.24	2904.98
	3653.86	3676.25	3241.12				3072.06	3071.58	3070.17	3681.34	2707.72	3344.73	3241.69	3490.86	2902.52
	3651.38	3637.37	3239.82				3069.2	3067.69	3066.65	3676.25	2706.63	3342.98	3241.12	3489.75	2902.2
	3646.61	3632.28	3237.95				3065.4	3063.97	3062.73	3637.37	2699.06	3332.71	3239.82	3487.44	2901.07
	3645.66	3625.8	3236.74				3062.24	3061.74	3061.74	3632.28	2698.56	3332.71	3237.95	3485.12	2900.71
	3644.43	3625.8	3234.81				3057.28	3055.41	3055.07	3625.8	2687.76	3330.84	3236.74	3481.88	2898.31
	3609.04	3625.8	3227.04				3054.59	3053.31	3048.75	3625.8	2687.49	3320.59	3234.81	3473.02	2897.64
	3605.75	3625.34	3227				3046.86	3046.85	3046.85	3625.8	2687.24	3320.11	3227.04	3466.15	2895.28
	3605.71	3618.4	3225.53				3045.9	3044.38	3043.89	3625.34	2685.48	3317.26	3227	3449.95	2892.45
	3605.26	3616.55	3223.21				3043.52	3040.42	3037.44	3618.4	2683.61	3314.05	3225.53	3449.49	2892.45
	3594.77	3592.02	3221				3037.34	3036.26	3035.3	3616.55	2683.47	3307.14	3223.21	3440.23	2886.72
	3593.36	3572.59	3220.81				3034.96	3033.47	3032.58	3592.02	2683.16	3304.24	3221	3433.29	2886.19
	3585.26	3569.35	3220.81				3032.41	3031.44	3030.99	3572.59	2682.16	3301.98	3220.81	3429.59	2884.96
	3581.45	3568.02	3217.99				3027.82	3027.03	3026.87	3569.35	2676.43	3298.63	3220.81	3427.28	2881.12
	3579.97	3554.54	3212.45				3026.4	3025.45	3025.04	3568.02	2676.38	3296.3	3217.99	3410.62	2880.38
	3579.47	3554.54	3211.35				3025.04	3024.55	3024.05	3554.54	2661.74	3295.95	3212.45	3407.84	2874.93
	3573.84	3553.55	3210.2				3022.07	3019.26	3018.31	3554.54	2656.3	3293.76	3211.35	3402.13	2871.95
	3567.66	3550.37	3206.85				3018.1	3016.61	3013.55	3553.55	2655.64	3290.19	3210.2	3393.49	2870.15
	3564.59	3541.5	3202.39				3007.85	3007.81	3005.7	3550.37	2655.64	3288.36	3206.85	3392.57	2866.31
	3564.1	3540.65	3198.37				3005.7	3003.72	3002.23	3541.5	2655.61	3285.71	3202.39	3392.57	2866
	3558.64	3540.05	3195.35				3000.24	2997.27	2995.78	3540.65	2654.8	3285.24	3198.37	3376.37	2866
	3554.2	3532.79	3194.35				2994.53	2993.1	2991.82	3540.05	2653.23	3281.86	3195.35	3365.26	2863.57
	3550.21	3521.24	3194.08				2990.45	2989.77	2988.84	3532.79	2651.02	3280.97	3194.35	3362.95	2863.38
	3549.22	3518.44	3193.34				2985.87	2985.02	2984.66	3521.24	2637.24	3278.69	3194.08	3359.71	2859.45
	3544.08	3515.2	3192.91				2982.25	2981.77	2976.94	3518.44	2632.66	3276.24	3193.34	3344.9	2858.06
	3543.4	3514.97	3188.31				2975.51	2975.02	2972.97	3515.2	2631.16	3275.3	3192.91	3339.35	2851.88
	3543.4	3514.28	3187.54				2971.7	2970.99	2970.27	3514.97	2630.61	3273.82	3188.31	3339.35	2851.08
	3537.22	3511.5	3178.21				2969.01	2968.37	2967.52	3514.28	2630.56	3273.82	3187.54	3338.89	2846.74
	3533.85	3502.24	3172.55				2967.52	2967.02	2966.03	3511.5	2630.15	3273.39	3178.21	3338.89	2846.01
	3533.35	3490.86	3166.07				2965.04	2964.54	2961.57	3502.24	2628.15	3263.16	3172.55	3337.5	2845.33
	3532.46	3489.75	3163.09				2960.76	2956.61	2956.48	3490.86	2628.06	3263.16	3166.07	3335.18	2844.39
	3530.56	3487.44	3154.56				2954.62	2953.63	2951.65	3489.75	2628.06	3262.78	3163.09	3332.41	2844.04
	3521.05	3485.12	3152.54				2950.91	2950.3	2948.98	3487.44	2625.62	3259.4	3154.56	3316.21	2843.19
	3515.82	3481.88	3151.14				2948.87	2948.49	2947.68	3485.12	2624.62	3258.96	3152.54	3316.21	2841.99
	3515	3473.02	3151.14				2947.44	2945.7	2945.7	3481.88	2615.06	3250.24	3151.14	3315.81	2841.63
	3513.02	3471.24	3149.36				2945.7	2945.07	2942.72	3473.02	2613.69	3249.29	3151.14	3313.9	2833.4
	3510.54	3466.15	3148.58				2941.26	2939.83	2939.25	3471.24	2612.76	3249.17	3149.36	3313.43	2831.78
	3510.54	3450.88	3144.05				2935.96	2934.13	2933.3	3466.15	2604.08	3244.94	3148.58	3304.64	2831.78
	3506.57	3449.95	3142.54				2932.22	2931.62	2931.27	3450.88	2603.06	3244.02	3144.05	3302.79	2829.16
	3505.58	3449.49	3141.8				2930.82	2930.32	2927.47	3449.95	2597.45	3243.13	3142.54	3267.16	2828.9
	3505.35	3440.23	3140.4				2924.37	2923.88	2922.39	3449.49	2595.36	3242.62	3141.8	3262.99	2826.08
	3499.13	3435.14	3134.8				2921.89	2921.76	2921.28	3440.23	2593.43	3241.69	3140.4	3256.05	2822.1
	3498.64	3433.29	3133.4				2920.41	2919.41	2919.41	3435.14	2588.13	3241.12	3134.8	3254.2	2820.7
	3487.28	3429.59	3129.95				2919.41	2919.08	2918.92	3433.29	2587.64	3239.82	3133.4	3246.33	2817.48
	3485.25	3427.28	3128.26				2915.94	2915.7	2915.22	3429.59	2586.39	3237.95	3129.95	3242.17	2816.94
	3484.9	3421.26	3124.06				2912.47	2911.98	2909.87	3427.28	2584.27	3236.74	3128.26	3237.08	2815.19
	3484.26	3418.95	3120.33				2902.68	2902.55	2901.07	3421.26	2582.36	3236.55	3124.06	3236.73	2811.93
	3481.28	3411.54	3119.61				2898.45	2895.45	2894.12	3418.95	2577.55	3235.78	3120.33	3231.52	2811.45
	3478.01	3410.62	3119.53				2893.7	2892.64	2892.27	3411.54	2573.66	3234.81	3119.61	3231.06	2809.93
	3477.81	3407.84	3118.11				2888.7	2888.67	2888.47	3410.62	2573.31	3227.04	3119.53	3222.73	2807.58
	3474.83	3402.13	3114.75				2888.17	2884.36	2884.36	3407.84	2571.94	3227	3118.11	3220.81	2805.54
	3471.36	3393.49	3112.39				2881.73	2881.23	2878.48	3402.13	2571.3	3225.53	3114.75	3216.25	2804.28
	3471.26	3392.57	3109.13				2878	2877.76	2876.58	3393.49	2570.41	3223.21	3112.39	3214.86	2797.21
	3461.94	3392.57	3106.56				2875.62	2873.79	2869.41	3392.57	2567.28	3221	3109.13	3211.16	2790.2
	3457.97	3387.01	3105.82				2868.83	2868.83	2868.34	3392.57	2567.28	3220.81	3106.56	3210.24	2790.1
	3457.79	3376.37	3101.3				2867.96	2867.34	2866.35	3387.01	2565.31	3220.81	3105.82	3209.31	2789.18
	3455	3375.91	3101.19				2864.86	2860.88	2860.4	3376.37	2565.31	3217.99	3101.3	3191.4	2786.15
	3450.52	3368.04	3097.52				2858.91	2858.8	2858.42	3375.91	2563.05	3217.88	3101.19	3190.91	2783.06
	3445.57	3365.26	3095.12				2858.31	2857.92	2857.35	3368.04	2563.05	3212.45	3097.52	3188.99	2781.43
	3435.91	3362.95	3093.54				2855.65	2855.17	2854.91	3365.26	2558.16	3211.35	3095.12	3186.17	2781.19
	3431.69	3362.95	3091.74				2854.22	2853.27	2851.97	3362.95	2549.49	3206.85	3093.54	3172.75	2780.19
	3424.75	3359.71	3085.32				2851.47	2850.6	2850.42	3362.95	2548.98	3202.39	3091.74	3172.29	2780.19
	3424.49	3344.9	3084.86				2849	2847.51	2841.86	3359.71	2546.43	3198.37	3085.32	3170.9	2773.52
	3423.75	3339.35	3082.82				2841.86	2839.99	2836.13	3344.9	2546.15	3195.35	3084.86	3169.97	2772.02
	3423.26	3339.35	3081.65				2836.13	2835.65	2835.17	3339.35	2545.65	3194.35	3082.82	3166.27	2771.74
	3419.29	3338.89	3081.49				2833.62	2832.76	2832.14	3339.35	2544.14	3194.08	3081.65	3164.89	2766.47
	3416.41	3338.89	3076.8				2831.87	2831.79	2830.34	3338.89	2543.28	3193.34	3081.49	3164.89	2765.99
	3413.87	3337.5	3071.32				2829.49	2826.64	2821.22	3338.89	2541.35	3192.91	3076.8	3163.03	2762.4
	3413.34	3335.18	3071.12				2820.93	2820.45	2819.74	3337.5	2540.62	3188.31	3071.32	3152.39	2759.69
	3412.35	3332.41	3069.43				2818.74	2818.25	2817.75	3335.18	2539.42	3187.54	3071.12	3136.19	2759.34
	3410.36	3323.61	3068.05				2814.78	2813.32	2811.41	3332.41	2534.08	3178.21	3069.43	3130.18	2758.79
	3396.48	3316.21	3066.06				2810.81	2810.57	2807.13	3323.61	2531.12	3172.55	3068.05	3130.18	2758.24
	3393.61	3316.21	3060.63				2805.85	2805.71	2805.36	3316.21	2530.1	3166.07	3066.06	3125.55	2756.05
	3389.04	3315.81	3057.04				2804.78	2803.8	2801.89	3316.21	2524.52	3163.09	3060.63	3124.62	2752.31
	3388.31	3313.9	3057.04				2800.4	2799	2797.92	3315.81	2524.49	3154.56	3057.04	3121.85	2751.93
	3388.05	3313.43	3056.53				2796.93	2796.1	2796.1	3313.9	2524.49	3152.54	3057.04	3118.61	2745.8
	3384.08	3313.43	3054.48				2795.93	2793.95	2793.69	3313.43	2523.01	3151.14	3056.53	3113.98	2745.35
	3381.69	3305.1	3054.05				2793.34	2790.49	2790.49	3313.43	2519.17	3149.47	3054.48	3113.76	2744.49
	3376.74	3304.64	3053.04				2789.54	2788.99	2787.91	3305.1	2518.37	3149.36	3054.05	3105.08	2741.13
	3376.74	3302.79	3049.66				2787.42	2786.68	2780.97	3304.64	2518.37	3148.58	3053.04	3102.41	2740.81
	3376.25	3300.01	3047.51				2780.56	2780.5	2780.06	3302.79	2516.98	3147.94	3049.66	3095.01	2737.66
	3372.18	3299.55	3044.25				2777.59	2776.33	2776.22	3300.01	2513.38	3144.05	3047.51	3094.54	2735.99
	3370.69	3284.28	3041.95				2775.27	2775.11	2775.11	3299.55	2512.95	3142.54	3044.25	3088.99	2733.56
	3369.2	3279.65	3040.44				2774.88	2773.12	2773.12	3284.28	2511.74	3141.8	3041.95	3082.89	2733.56
	3368.85	3267.16	3037.62				2771.14	2765.72	2765.24	3279.65	2510.94	3140.4	3040.44	3076.96	2733.01
	3368.21	3264.38	3036.92				2764.69	2764.28	2760.72	3267.16	2510.49	3134.8	3037.62	3073.72	2731.47
	3367.72	3262.99	3023.34				2759.93	2759.1	2758.74	3264.38	2507.11	3133.4	3036.92	3061.69	2730.71
	3366.13	3256.05	3022.95				2758.24	2758.14	2757.75	3262.99	2506.12	3129.95	3023.34	3055.21	2729.72
	3365.04	3254.2	3022.18				2756.72	2756.24	2755.59	3256.05	2505.1	3128.26	3022.95	3045.03	2729.17
	3364.2	3250.5	3021.7				2755.59	2754.28	2753.39	3254.2	2503.57	3124.06	3022.18	3044.57	2728.62
	3358.89	3246.33	3021.53				2752.44	2751.01	2750.81	3250.5	2503.26	3120.33	3021.7	3044.57	2728.07
	3356.96	3244.94	3021.22				2750.31	2750.29	2748.36	3246.33	2501.81	3119.61	3021.53	3042.71	2727.41
	3356.96	3242.17	3017.8				2743.4	2742.38	2741.88	3244.94	2501.02	3119.53	3021.22	3042.71	2726.72
	3355.53	3240.32	3014.95				2741.38	2741.02	2739.6	3242.17	2497.36	3118.93	3017.8	3032.74	2724.52
	3350.36	3237.08	3013.28				2738.17	2737.69	2737.69	3240.32	2496.99	3118.11	3014.95	3032.53	2722.12
	3348.87	3236.73	3011.57				2736.3	2734.36	2734.36	3237.08	2496.99	3114.75	3013.28	3031.61	2717.5
	3347.88	3231.52	3009.24				2733.95	2733.89	2733.89	3236.73	2496.35	3112.39	3011.57	3031.61	2717.08
	3342.92	3231.06	3007.39				2733.89	2733.45	2726.28	3231.52	2493.88	3109.13	3009.24	3031.14	2715.56
	3340.44	3231.06	3007.24				2725.02	2724.52	2724.38	3231.06	2493.34	3106.56	3007.39	3030.22	2715.04
	3340.44	3222.73	3004.48				2723.28	2721.05	2721.05	3231.06	2489.81	3105.82	3007.24	3028.4	2713.74
	3338.95	3220.81	3003.22				2720.55	2719.94	2717.58	3222.73	2488.31	3101.54	3004.48	3027.44	2712.76
	3337.93	3216.25	3001.77				2717.58	2716.77	2716.05	3220.81	2485.29	3101.3	3003.22	3024.67	2711.13
	3336.71	3214.86	3001.71				2715.1	2714.11	2713.61	3216.25	2482.77	3101.19	3001.77	3022.82	2709.62
	3333.18	3211.16	2997.11				2713.44	2711.53	2710.74	3214.86	2481.12	3100.72	3001.71	3021.43	2709.15
	3331.89	3210.24	2997.11				2710.64	2710.58	2709.63	3211.16	2481.07	3097.52	2997.11	3009.86	2707.61
	3330.52	3209.31	2995.7				2706.67	2706.67	2705.92	3210.24	2478.66	3095.12	2997.11	3006.16	2707.61
	3327.55	3208.85	2995.67				2705.83	2705.68	2705.35	3209.31	2478.66	3093.54	2995.7	3005.69	2707.28
	3325.56	3208.39	2995.25				2703.7	2703.2	2702.7	3208.85	2474.22	3091.74	2995.67	3001.99	2705.58
	3323.66	3202.83	2994.77				2701.22	2701.22	2699.73	3208.39	2472.88	3086.79	2995.25	2997.36	2703.79
	3317.63	3191.4	2994.54				2699.23	2698.74	2698.69	3202.83	2471.91	3085.32	2994.77	2993.2	2701.35
	3317.63	3190.91	2994.17				2695.76	2695.26	2694.77	3191.4	2471.43	3084.86	2994.54	2984.87	2699.86
	3316.14	3188.99	2993.37				2692.03	2689.81	2689.81	3190.91	2469.98	3082.82	2994.17	2977.93	2694.27
	3315.65	3186.17	2992.66				2687.11	2686.8	2685.85	3188.99	2468.05	3081.65	2993.37	2977.93	2693.64
	3315.1	3178.77	2991.65				2685.35	2684.7	2684.35	3186.17	2465.16	3081.49	2992.66	2976.07	2692.93
	3311.63	3172.75	2990.14				2681.38	2680.88	2678.92	3178.77	2463.16	3071.32	2991.65	2972.84	2691.32
	3310.82	3172.29	2987.12				2677.76	2677.76	2676.99	3172.75	2457.14	3071.12	2990.14	2972.47	2690.78
	3310.69	3170.9	2986.83				2675.43	2675.39	2674.44	3172.29	2455.61	3069.43	2987.12	2970.06	2690.76
	3308.44	3169.97	2986.62				2673.44	2669.2	2667	3170.9	2449.57	3068.05	2986.83	2970.06	2689.12
	3301.78	3166.27	2978.43				2666.01	2664.93	2664.52	3169.97	2448.57	3066.06	2986.62	2967.74	2685.95
	3301.31	3164.89	2974.93				2664.52	2664.45	2663.5	3166.27	2447.45	3060.63	2978.43	2966.82	2683.22
	3301.31	3164.89	2974.23				2662.07	2658.57	2658.26	3164.89	2444.9	3058.34	2974.93	2966.82	2682.57
	3300.83	3163.03	2967.7				2656.25	2653.11	2652.56	3164.89	2441.53	3057.04	2974.23	2964.51	2681.06
	3300.27	3162.11	2966.5				2652.56	2650.18	2650.14	3163.03	2439.01	3057.04	2967.7	2963.12	2679.62
	3297.5	3152.39	2965.77				2649.64	2649.5	2647.57	3162.11	2436.22	3056.53	2966.5	2958.96	2677.43
	3297.5	3145.45	2962.48				2647.07	2646.66	2646.66	3152.39	2433.48	3054.48	2965.77	2954.79	2675.41
	3295.81	3142.67	2959.3				2644.68	2643.99	2643.69	3145.45	2432.65	3054.05	2962.48	2954.32	2669.89
	3291.35	3140.82	2958.36				2643.52	2643.23	2643.04	3142.67	2431.97	3053.58	2959.3	2952.47	2667.05
	3285.61	3140.36	2956.03				2642.75	2642.26	2640.34	3140.82	2428.03	3053.04	2958.36	2943.53	2667
	3284.14	3136.19	2953.23				2640.19	2639.72	2638.89	3140.36	2428.03	3049.66	2956.03	2940.9	2666.63
	3281.43	3135.27	2952.76				2637.34	2637.34	2637.24	3136.19	2425.93	3047.51	2953.23	2940.44	2666.41
	3281.33	3130.18	2948.4				2637.24	2636.86	2635.91	3135.27	2424.49	3044.25	2952.76	2937.66	2666.01
	3280.28	3130.18	2947.89				2634.55	2632.78	2632.78	3130.18	2423.92	3041.95	2948.4	2933.96	2665.64
	3278	3125.55	2943.87				2631.79	2631.15	2630.8	3130.18	2422.96	3040.44	2947.89	2930.26	2665.36
	3277.46	3124.62	2942.93				2629.73	2629.31	2627.8	3125.55	2422.96	3037.62	2943.87	2924.24	2665.01
	3273.05	3121.85	2942.62				2626.83	2626.4	2625.84	3124.62	2422.92	3036.92	2942.93	2915.45	2664.45
	3272.77	3119.07	2939.73				2623.85	2623.11	2622.12	3121.85	2422.72	3023.34	2942.62	2913.6	2661.86
	3272.57	3118.61	2936.36				2619.89	2617.84	2616.89	3119.07	2421.91	3022.95	2939.73	2912.21	2661.54
	3271.51	3114.91	2933.81				2616.89	2615.93	2615.92	3118.61	2421.28	3022.18	2936.36	2906.2	2661.54
	3271.01	3113.98	2930.09				2613.44	2613.33	2611.45	3114.91	2419.9	3021.7	2933.81	2903.88	2661.54
	3270.02	3113.76	2929.89				2610.7	2610.44	2609.47	3113.98	2418.86	3021.53	2930.09	2902.54	2659.51
	3268.23	3113.05	2928.02				2608.98	2607.95	2607.95	3113.76	2418.39	3021.22	2929.89	2900.64	2656.22
	3264.57	3105.08	2925.69				2606.5	2606.5	2605.95	3113.05	2415.97	3014.95	2928.02	2897.87	2653.85
	3263.08	3102.41	2925.69				2605.51	2605.47	2604.17	3105.08	2415.31	3013.28	2925.69	2895.79	2653.74
	3261.83	3095.01	2923.35				2603.52	2603.2	2602.53	3102.41	2414.04	3011.57	2925.69	2894.63	2653.45
	3259.45	3094.54	2913.69				2601.04	2600.71	2599.29	3095.01	2413.36	3009.24	2923.35	2891.39	2653.25
	3255.64	3088.99	2910.75				2598.86	2598.38	2597.86	3094.54	2408.26	3007.39	2913.69	2888.56	2647.72
	3254.22	3086.21	2907.02				2596.7	2594.05	2594.04	3088.99	2407.65	3007.24	2910.75	2887.69	2647.38
	3250.42	3082.89	2905.98				2593.6	2593.11	2593.11	3086.21	2407.32	3004.48	2907.02	2883.98	2644.69
	3249.94	3079.74	2904.98				2592.61	2592.59	2590.72	3082.89	2406.82	3003.22	2905.98	2882.13	2642.49
	3249.69	3076.96	2902.62				2589.64	2589.37	2588.82	3079.74	2406.63	3001.77	2904.98	2881.21	2641.55
	3247.71	3076.5	2900.68				2588.15	2587.29	2585.49	3076.96	2404.4	3001.71	2902.62	2878.89	2639.36
	3247.21	3073.72	2900.32				2585.02	2584.18	2583.68	3076.5	2400.28	2997.11	2900.68	2876.58	2639.23
	3245.56	3068.63	2897.48				2583.59	2582.52	2581.21	3073.72	2400.06	2995.7	2900.32	2875.54	2638.07
	3245.18	3064.93	2895.58				2580.71	2578.73	2578.61	3068.63	2399.09	2995.67	2897.48	2875.05	2637.82
	3244.71	3064	2893.93				2578.61	2576.74	2576.74	3064.93	2396.68	2995.25	2895.58	2873.34	2635.99
	3241.76	3061.69	2893.07				2575.98	2575.75	2575.51	3064	2396.26	2994.77	2893.93	2865.01	2632.99
	3240.76	3055.21	2892				2575.51	2573.13	2571.86	3061.69	2396.2	2994.54	2893.07	2863.16	2630.93
	3240.27	3051.97	2891.15				2571.86	2571.22	2571.22	3055.21	2390.31	2994.17	2892	2863	2630.82
	3238.28	3045.49	2887.03				2570.27	2569.8	2568.85	3051.97	2388.26	2993.73	2891.15	2861.77	2630.82
	3234.32	3045.03	2882.81				2567.42	2566.94	2566.47	3045.49	2386.2	2993.37	2887.03	2860.84	2629.33
	3232.83	3044.57	2880.49				2566.39	2565.83	2565.1	3045.03	2384.69	2992.66	2882.81	2857.61	2625.62
	3223.78	3044.57	2876.62				2564.84	2564.62	2564.34	3044.57	2384.14	2991.65	2880.49	2852.98	2625.47
	3222.41	3042.71	2875.28				2562.86	2561.71	2561.37	3044.57	2382.17	2990.14	2876.62	2849.74	2622.96
	3220.93	3042.71	2874.76				2560.38	2559.88	2558.89	3042.71	2380.16	2987.12	2875.28	2849.74	2622.96
	3220.45	3038.09	2873.73				2557.4	2556.48	2555.91	3042.71	2378.65	2986.83	2874.76	2847.43	2622
	3218.56	3032.74	2873.34				2555.46	2554.58	2553.53	3038.09	2375.51	2986.62	2873.73	2844.18	2621.13
	3216.46	3032.53	2871.92				2552.57	2552.57	2551.95	3032.74	2375.13	2984.5	2873.34	2843.23	2620.84
	3215.18	3032.53	2871.2				2551.25	2550.95	2550.77	3032.53	2374.02	2978.43	2871.92	2840.82	2618.91
	3213.49	3031.61	2870.94				2550.46	2550.46	2549.82	3032.53	2373.53	2974.93	2871.2	2833.08	2618.53
	3211.89	3031.61	2868.6				2549.82	2548.97	2548.47	3031.61	2373.05	2974.23	2870.94	2832.15	2617.36
	3209.99	3031.14	2859.37				2547.98	2547.98	2547.98	3031.61	2372.09	2967.7	2868.6	2829.24	2616.07
	3209.03	3030.22	2858.87				2547.92	2546.49	2544.11	3031.14	2371.94	2966.5	2859.37	2824.29	2615.55
	3208.43	3028.4	2852.83				2543.64	2543.64	2543.4	3030.22	2369.9	2965.77	2858.87	2822.49	2614.07
	3206.66	3028.37	2850.32				2542.69	2540.54	2538.1	3028.4	2368.59	2963.29	2852.83	2820.12	2613.97
	3205.06	3027.44	2845.71				2537.57	2536.98	2536.57	3028.37	2363.41	2962.48	2850.32	2815.26	2612.83
	3204.28	3026.05	2843.04				2536.08	2535.08	2532.22	3027.44	2361.74	2959.3	2845.71	2815.03	2612.08
	3203.8	3024.67	2840.76				2532.11	2530.32	2529.14	3026.05	2360.03	2958.36	2843.04	2809.48	2608.56
	3202.58	3022.82	2839.72				2528.14	2528.14	2528.14	3024.67	2360.03	2956.03	2840.76	2808.99	2608.04
	3202.08	3022.82	2836.74				2525.57	2525.17	2525.08	3022.82	2356.66	2953.23	2839.72	2806.09	2608.04
	3198.12	3022.35	2834.22				2524.67	2522.24	2521.76	3022.82	2356.18	2952.76	2836.74	2805.61	2606.49
	3196.37	3021.43	2832.8				2521.7	2521.28	2521.2	3022.35	2356.12	2948.4	2834.22	2799.76	2605.14
	3195.14	3009.86	2829.53				2521.2	2520.81	2520.33	3021.43	2356.02	2947.89	2832.8	2797.45	2604.42
	3193.96	3006.16	2821.6				2519.93	2519.38	2519.38	3009.86	2354.59	2945.3	2829.53	2795.59	2604.34
	3190.18	3005.69	2821.14				2519.22	2518.72	2518.72	3006.16	2353.57	2944.82	2821.6	2795.59	2602.51
	3189.19	3001.99	2820.31				2518.43	2518.43	2517.48	3005.69	2353.5	2943.87	2821.14	2794.21	2601.83
	3188.69	2997.36	2816.78				2515.1	2514.62	2514.15	3001.99	2352.8	2942.93	2820.31	2779.86	2601.17
	3187.21	2996.9	2814.85				2513.27	2512.72	2511.78	2997.36	2351.35	2942.62	2816.78	2772.82	2598.2
	3186.21	2993.2	2814.85				2511.3	2510.61	2509.87	2996.9	2350	2942.62	2814.85	2770.89	2597.91
	3184.3	2989.49	2811.09				2508.44	2508.2	2507.97	2993.2	2349.91	2939.73	2814.85	2770.61	2596.93
	3181.91	2989.49	2810.03				2507.72	2506.75	2505.59	2989.49	2347.97	2936.36	2811.09	2769.22	2596.52
	3180.94	2985.79	2807.57				2505.3	2503.79	2501.86	2989.49	2345.92	2933.81	2810.03	2768.29	2594.59
	3179.77	2984.87	2806.56				2500.83	2499.88	2499.88	2985.79	2345.92	2930.09	2807.57	2764.59	2592.11
	3178.78	2977.93	2805.05				2499.88	2499.38	2499.03	2984.87	2343.44	2929.89	2806.56	2764.14	2592.08
	3177.78	2977.93	2803.73				2498.88	2498.88	2497.03	2977.93	2342.19	2928.02	2805.05	2761.35	2590.38
	3177.29	2976.07	2803.54				2493.43	2491.94	2491.8	2977.93	2341.71	2925.69	2803.73	2760.28	2589.93
	3177.17	2972.84	2800.43				2491.8	2490.37	2489.87	2976.07	2341.23	2925.69	2803.54	2756.72	2589.27
	3174.31	2972.47	2799.52				2489.39	2488.94	2488.47	2972.84	2339.3	2923.35	2800.43	2754.87	2587.39
	3173.84	2970.06	2799.48				2487.99	2487.48	2486.98	2972.47	2334.39	2913.69	2799.52	2750.71	2586.04
	3170.33	2970.06	2797.33				2485.99	2485.99	2485.49	2970.06	2332.55	2910.75	2799.48	2746.3	2585.99
	3162.43	2968.21	2795.93				2485.05	2485	2484.72	2970.06	2332.55	2908.37	2797.33	2742.38	2585.57
	3156.35	2967.74	2793.99				2483.51	2483.12	2482.02	2968.21	2327.85	2907.02	2795.93	2741.48	2583.25
	3153.98	2966.82	2792.67				2481.3	2481.03	2481.03	2967.74	2327.72	2905.98	2793.99	2739.6	2582.53
	3149.02	2966.82	2792.19				2480.04	2479.43	2479.05	2966.82	2326.84	2902.62	2792.67	2724.33	2581.52
	3148.63	2965.89	2785.92				2477.82	2476.85	2476.07	2966.82	2324.35	2900.68	2792.19	2722.94	2581.37
	3147.04	2964.51	2783.24				2475.89	2475.62	2475.58	2965.89	2322.45	2900.32	2785.92	2716	2581.13
	3144.06	2963.12	2781.41				2475.08	2474.44	2474.2	2964.51	2322.45	2899.85	2783.24	2713.68	2580.54
	3138.5	2963.12	2776.76				2474.09	2473.96	2473.72	2963.12	2319.9	2897.48	2781.41	2712.54	2579.22
	3136.13	2962.19	2773.87				2473.48	2470.87	2469.63	2963.12	2319.8	2895.58	2776.76	2707.2	2578.86
	3135.32	2958.96	2773.52				2468.97	2468.14	2468.14	2962.19	2318.29	2893.93	2773.87	2705.35	2577.64
	3134.16	2954.79	2772.59				2468.01	2466.65	2464.68	2958.96	2317.11	2893.07	2773.52	2704.89	2576.99
	3133.65	2954.32	2772.42				2461.36	2459.45	2458.5	2954.79	2316.28	2892	2772.59	2704.89	2576.87
	3131.75	2952.47	2770.01				2457.23	2457.08	2454.22	2954.32	2315.78	2891.15	2772.42	2702.11	2576.34
	3128.86	2948.77	2769.84				2454.22	2453.26	2452.74	2952.47	2313.26	2889.43	2770.01	2700.73	2574.82
	3128.18	2948.77	2768.56				2449.94	2449.79	2449.47	2948.77	2313.26	2887.03	2769.84	2698.08	2571.78
	3127.23	2946.92	2767.12				2448.8	2447.92	2447.56	2948.77	2312.76	2884.76	2768.56	2694.71	2571.3
	3124.38	2943.53	2764.31				2447.56	2446.61	2445.82	2946.92	2312.26	2882.81	2767.12	2694.25	2570.15
	3123.23	2940.9	2762.3				2445.66	2444.83	2444.33	2943.53	2311.25	2880.49	2764.31	2693.78	2569.3
	3120.26	2940.9	2762.3				2443.15	2442.33	2441.86	2940.9	2310.36	2878.08	2762.3	2688.7	2568.5
	3119.76	2940.44	2760.79				2440.86	2439.48	2438.05	2940.9	2306.99	2876.62	2762.3	2688.23	2566.14
	3119.27	2937.66	2759.78				2437.1	2436.9	2436.79	2940.44	2305.54	2875.28	2760.79	2687.77	2563.97
	3117.72	2934.89	2759.28				2436.62	2435.86	2435.67	2937.66	2304.71	2874.76	2759.78	2685.92	2563.01
	3116.29	2933.96	2759.24				2435.41	2435.38	2434.9	2934.89	2304.58	2873.34	2759.28	2681.2	2558.02
	3116.29	2932.57	2758.27				2433.29	2432.82	2431.94	2933.96	2303.71	2871.92	2759.24	2679.44	2556.71
	3114.8	2930.26	2755.76				2431.44	2431.04	2430.95	2932.57	2303.61	2871.74	2758.27	2678.51	2556.24
	3114.39	2924.24	2755.55				2430.45	2429.11	2428.96	2930.26	2300.24	2870.94	2755.76	2677.34	2550.59
	3113.44	2921.47	2754.5				2428.96	2428.54	2427.99	2924.24	2296.94	2868.6	2755.55	2675.74	2548.71
	3110.05	2915.91	2753.75				2427.47	2427.47	2424.26	2921.47	2295.66	2859.37	2754.5	2675.27	2548.14
	3109.35	2915.45	2752.81				2424	2423.31	2423.01	2915.91	2293.65	2858.87	2753.75	2668.8	2547.43
	3104.88	2913.6	2751.95				2422.51	2421.14	2419.03	2915.45	2293	2855.67	2752.81	2666.02	2545.4
	3104.88	2912.21	2750.65				2418.55	2416.09	2416.07	2913.6	2292.52	2852.98	2751.95	2660	2543.02
	3103.89	2906.2	2750.47				2415.28	2415.12	2414.64	2912.21	2291.07	2852.83	2750.65	2655.84	2542.7
	3099.43	2906.2	2750.18				2414.27	2414.08	2413.59	2906.2	2290.31	2850.32	2750.47	2655.16	2541.62
	3097.94	2905.27	2748.76				2413.32	2413.19	2411.89	2906.2	2290.11	2845.71	2750.18	2654.45	2540.59
	3097.51	2903.88	2748.31				2411.75	2410.61	2410.3	2905.27	2286.73	2843.04	2748.76	2654.45	2539.25
	3094.97	2902.54	2746.2				2409.99	2409.62	2408.63	2903.88	2284.32	2840.76	2748.31	2654.45	2538.69
	3094.14	2900.64	2745.42				2407.89	2407.64	2407.61	2902.54	2283.84	2839.72	2746.2	2653.99	2536.75
	3090.5	2897.87	2744.48				2407.41	2406.64	2404.28	2900.64	2283.84	2839.34	2745.42	2653.99	2533.72
	3089.18	2895.79	2744.05				2403.8	2403.33	2403.17	2897.87	2282.65	2836.74	2744.48	2650.75	2533.6
	3085.05	2894.63	2742.04				2403.17	2402.18	2402.18	2895.79	2282.08	2834.99	2744.05	2650.28	2532.02
	3083	2891.39	2739.91				2402.1	2400.95	2400.95	2894.63	2281.12	2834.22	2742.04	2650.28	2531.12
	3082.05	2888.61	2739.75				2399.52	2398.71	2395.74	2891.39	2278.05	2832.8	2739.91	2649.36	2529.68
	3081.6	2888.56	2738.67				2395.24	2395.24	2394.77	2888.61	2277.55	2829.53	2739.75	2648.9	2527.97
	3080.59	2887.69	2737.15				2393.26	2392.46	2392.26	2888.56	2277.09	2827.89	2738.67	2648.9	2527.82
	3079.59	2883.98	2737.15				2390.28	2387.8	2386.81	2887.69	2276.55	2827.67	2737.15	2641.95	2525.79
	3078.22	2882.13	2736.99				2386.81	2386.31	2386.21	2883.98	2276.04	2826.94	2737.15	2641.66	2525.27
	3078.11	2881.21	2736.65				2384.78	2384.3	2382.88	2882.13	2276.02	2825.33	2736.99	2636.4	2524.3
	3074.14	2878.89	2736.18				2381.35	2380.86	2380.4	2881.21	2275.64	2821.6	2736.65	2635.48	2523.31
	3073.64	2876.58	2736.14				2379.87	2379.55	2378.87	2878.89	2275.64	2821.14	2736.18	2629.6	2519.93
	3073.01	2875.54	2735.64				2377.65	2376.06	2375.58	2876.58	2275.16	2820.31	2736.14	2622.98	2519.41
	3072.06	2875.19	2733.12				2375.27	2373.91	2373.91	2875.54	2274.68	2816.78	2735.64	2621.4	2519.41
	3071.58	2875.05	2733.12				2372.41	2370.51	2370.51	2875.19	2274.53	2814.85	2733.12	2619.28	2518.35
	3070.17	2873.34	2732.62				2370.44	2369.56	2368.96	2875.05	2271.78	2811.47	2733.12	2616.04	2512.4
	3069.2	2871.49	2731.92				2368.46	2368.33	2367.66	2873.34	2268.89	2811.09	2732.62	2614.19	2510.91
	3067.69	2865.01	2726.38				2366.48	2365.93	2365.76	2871.49	2264.98	2810.03	2731.92	2612.8	2510.79
	3066.65	2863.16	2726.1				2365.28	2364.33	2363.5	2865.01	2264.98	2809.93	2726.38	2595.68	2510.41
	3065.4	2863	2726.08				2363.38	2362.56	2361.11	2863.16	2262.97	2808	2726.1	2594.75	2510.32
	3063.97	2861.77	2725.08				2358.7	2357.19	2356.72	2863	2260.71	2807.57	2726.08	2591.05	2509.19
	3062.73	2860.84	2724.69				2355.29	2354.08	2353.88	2861.77	2260.21	2806.56	2725.08	2587.35	2505.9
	3062.24	2857.61	2724.2				2353.86	2352.43	2351.47	2860.84	2259.95	2805.05	2724.69	2586.89	2505.32
	3061.74	2857.14	2724.07				2351.47	2350.61	2350.11	2857.61	2257.93	2803.73	2724.2	2585.96	2503.97
	3061.74	2856.68	2720.05				2347.68	2347.61	2346.81	2857.14	2257.32	2803.54	2724.07	2583.65	2501.94
	3057.28	2853.9	2717.3				2346.64	2346.32	2346.16	2856.68	2254.59	2800.43	2720.05	2583.3	2499.19
	3055.41	2852.98	2717.03				2345.78	2343.88	2343.27	2853.9	2251.53	2799.52	2717.3	2583.3	2498.24
	3055.07	2851.59	2716.49				2343.17	2342.93	2342.67	2852.98	2249.38	2799.48	2717.03	2578.97	2495.62
	3054.59	2849.74	2715.56				2342.18	2341.02	2340.55	2851.59	2247.67	2797.33	2716.49	2578.55	2494.61
	3053.31	2849.74	2714.01				2338.71	2338.17	2335.55	2849.74	2246.37	2795.93	2715.56	2577.52	2494
	3048.75	2847.43	2711.5				2334.36	2334.24	2333.62	2849.74	2245.92	2793.99	2714.01	2573	2493.53
	3046.86	2844.18	2707.98				2330.73	2330.56	2330.56	2847.43	2245.41	2792.67	2711.5	2573	2492.11
	3046.85	2843.23	2707.72				2330.28	2330.25	2330.25	2844.18	2245.26	2792.19	2707.98	2572.54	2492.07
	3046.85	2840.82	2707.28				2329.61	2329.28	2329.13	2843.23	2242.84	2788.59	2707.72	2566.52	2491.41
	3045.9	2838.63	2705.26				2328.29	2328.18	2327.35	2840.82	2241.84	2788.46	2707.28	2564.67	2490.87
	3044.38	2837.71	2704.96				2327.23	2325.42	2325.33	2838.63	2240.82	2785.92	2705.26	2563.05	2490.3
	3043.89	2834	2699.77				2324.94	2324.82	2323.83	2837.71	2240.33	2784.33	2704.96	2563.05	2489.99
	3043.52	2833.54	2698.64				2323.33	2322.95	2322.05	2834	2238.78	2783.24	2699.77	2562.57	2489.05
	3040.42	2833.08	2697.92				2322	2321.35	2320.85	2833.54	2234.29	2781.41	2698.64	2562.09	2487.25
	3037.44	2832.15	2695.91				2320.09	2317.72	2315.89	2833.08	2232.28	2779.6	2697.92	2559.58	2486.98
	3037.34	2829.24	2695.76				2315.89	2315.89	2312.49	2832.15	2231.76	2779.12	2695.91	2556.78	2484.73
	3036.26	2828.45	2695.32				2312.42	2312.01	2311.92	2829.24	2231.12	2777.7	2695.76	2556.34	2483.83
	3035.3	2825.21	2694.9				2311.44	2311.43	2310.93	2828.45	2229.83	2777.24	2695.32	2546.17	2482.02
	3034.96	2824.29	2693.39				2310.11	2308.68	2308.45	2825.21	2229.77	2776.76	2694.9	2546.16	2480.54
	3033.47	2822.49	2693.24				2307.46	2307.2	2306.71	2824.29	2228.76	2774.35	2693.39	2544.77	2478.18
	3032.58	2821.97	2692.48				2306.47	2305.48	2305.35	2822.49	2228.76	2773.87	2693.24	2540.61	2477.06
	3032.41	2820.58	2689.49				2303.92	2302.5	2302.28	2821.97	2228.38	2772.59	2692.48	2539.68	2476.27
	3031.44	2820.12	2688.36				2301.79	2301.51	2301.07	2820.58	2225.51	2772.42	2689.49	2539.22	2474.71
	3030.99	2820.12	2687.86				2300.83	2299.53	2298.42	2820.12	2225	2770.01	2688.36	2537.98	2473.59
	3027.82	2819.2	2686.24				2298.04	2298.04	2297.05	2820.12	2222.96	2769.84	2687.86	2536.05	2472.96
	3027.03	2817.34	2685.77				2296.06	2295.04	2294.89	2819.2	2222.22	2768.56	2686.24	2535.98	2471.61
	3026.87	2815.26	2684.18				2293.94	2293.51	2292.99	2817.34	2222.11	2767.12	2685.77	2534.13	2471.24
	3026.4	2815.03	2684.18				2291.59	2291.1	2290.6	2815.26	2221.72	2764.31	2684.18	2530.89	2470.24
	3025.45	2809.48	2683.44				2290.22	2290.13	2289.11	2815.03	2221.63	2762.3	2684.18	2528.11	2466.01
	3025.04	2808.99	2682.97				2288.62	2288.23	2287.13	2809.48	2220.41	2762.3	2683.44	2524.41	2464.67
	3025.04	2806.09	2681.82				2286.64	2285.85	2285.4	2808.99	2219.2	2760.79	2682.97	2523.49	2463.23
	3024.55	2805.61	2680.81				2285.38	2285.38	2284.91	2806.09	2218.88	2759.78	2681.82	2522.56	2461.46
	3024.05	2804.85	2680.33				2282.52	2282.02	2281.68	2805.61	2218.26	2759.28	2680.81	2522.54	2461.05
	3022.07	2799.76	2680.31				2280.68	2279.82	2279.67	2804.85	2217.7	2759.24	2680.33	2517.47	2459.58
	3019.26	2797.45	2676.79				2277.29	2276.34	2275.72	2799.76	2216.69	2758.27	2680.31	2517.24	2458.34
	3018.31	2795.59	2675.79				2274.91	2273.48	2272.86	2797.45	2215.82	2755.76	2676.79	2515.16	2457.95
	3018.1	2795.59	2670.83				2272.75	2272.25	2272.25	2795.59	2215.68	2755.55	2675.79	2511.92	2457.12
	3016.61	2795.59	2669.76				2271.99	2271.76	2269.77	2795.59	2213.92	2753.75	2670.83	2510.53	2456.78
	3013.55	2794.21	2669.75				2269.68	2269	2269	2795.59	2213.78	2752.81	2669.76	2509.14	2456.53
	3007.85	2787.73	2668.24				2268.73	2268.73	2268.73	2794.21	2209.18	2751.95	2669.75	2504.05	2455.63
	3007.81	2783.1	2668.03				2268.52	2268.29	2268.08	2787.73	2209.09	2750.65	2668.24	2503.26	2454.19
	3005.7	2779.86	2667.74				2265.81	2265.62	2265.4	2783.1	2208.16	2750.47	2668.03	2497.11	2452.39
	3005.7	2777.55	2664.72				2264.66	2263.68	2263.5	2779.86	2207.65	2750.18	2667.74	2494.79	2452.09
	3003.72	2772.82	2664.72				2263.33	2263.02	2262.55	2777.55	2207.64	2748.31	2664.72	2494.79	2451.59
	3002.23	2770.89	2663.72				2262.25	2260.32	2259.36	2772.82	2206.63	2746.2	2664.72	2493.61	2451.04
	3000.24	2770.61	2663.22				2258.26	2257.38	2257.31	2770.89	2205.1	2745.42	2663.72	2490.17	2450.49
	2997.27	2770.61	2662.71				2256.88	2255.89	2255.89	2770.61	2204.27	2744.48	2663.22	2486.93	2449.64
	2995.78	2769.22	2662.29				2254.93	2254.93	2252.91	2770.61	2202.1	2744.05	2662.71	2484.15	2448.63
	2994.53	2768.29	2658.18				2251.43	2251.16	2250.18	2769.22	2201.86	2742.04	2662.29	2482.3	2448.04
	2993.1	2764.59	2656.67				2250.18	2249.23	2248.28	2768.29	2201.6	2741.25	2658.18	2481.07	2447.62
	2991.82	2764.14	2656.5				2247.8	2247.46	2247.32	2764.59	2201.38	2739.91	2656.67	2474.32	2447.6
	2990.45	2762.74	2654.66				2246.47	2245.97	2245.42	2764.14	2200.59	2739.75	2656.5	2472.88	2447.44
	2989.77	2761.81	2654.23				2243.52	2243.49	2242.99	2762.74	2200.51	2738.67	2654.66	2472.12	2446.81
	2988.84	2761.35	2653.45				2241.01	2241.01	2240.52	2761.81	2198.58	2737.15	2654.23	2471.19	2446.61
	2985.87	2760.28	2653.23				2240.19	2239.52	2239.03	2761.35	2194.39	2737.15	2653.45	2469.02	2443.07
	2985.02	2756.72	2652.84				2238.53	2237.17	2237.04	2760.28	2193.66	2736.99	2653.23	2468.88	2442.68
	2984.66	2754.87	2651.64				2235.56	2234.96	2234.01	2756.72	2192.7	2736.65	2652.84	2467.95	2442.03
	2982.25	2750.71	2651.14				2231.89	2230.1	2229.73	2754.87	2192.04	2736.18	2651.64	2467.03	2440.71
	2981.77	2749.78	2650.34				2229.11	2229.11	2228.97	2750.71	2191.74	2736.14	2651.14	2465.64	2439.03
	2976.94	2746.3	2650.14				2228.12	2227.82	2227.62	2749.78	2190.53	2735.64	2650.34	2463.79	2437.76
	2975.51	2742.38	2649.13				2227.53	2227.13	2227.05	2746.3	2188.84	2733.12	2650.14	2459.85	2436.23
	2975.02	2741.48	2646.56				2226.13	2226.03	2225.14	2742.38	2188.84	2733.12	2649.13	2458.24	2436
	2972.97	2739.6	2645.63				2224.63	2224.49	2222.22	2741.48	2188.84	2732.62	2646.56	2455.46	2434.42
	2971.7	2732.2	2644.1				2222.12	2222.12	2220.69	2739.6	2187.52	2731.92	2645.63	2455.46	2433.33
	2970.99	2728.49	2641.59				2220.65	2220.21	2219.26	2732.2	2184.5	2726.38	2644.1	2453.61	2433.1
	2970.27	2724.33	2641.55				2217.22	2217.21	2216.89	2728.49	2183.67	2726.1	2641.59	2447.32	2432.59
	2969.01	2722.94	2635.55				2216.43	2215.22	2213.54	2724.33	2182.65	2726.08	2641.55	2442.04	2432.39
	2968.37	2716	2633.56				2213.24	2212.13	2211.65	2722.94	2180.98	2725.08	2635.55	2441.11	2432.06
	2967.52	2713.68	2633.54				2211.18	2210.7	2209.75	2716	2179.68	2724.69	2633.56	2440.08	2431.75
	2967.52	2712.54	2631.29				2209.75	2209.28	2209.28	2713.68	2179.68	2724.2	2633.54	2439.72	2431.28
	2967.02	2708.59	2629.6				2208.78	2208.32	2206.79	2712.54	2178.06	2724.07	2631.29	2438.8	2430.74
	2966.03	2707.2	2629.6				2205.8	2205.47	2204.52	2708.59	2177.46	2720.05	2629.6	2438.34	2429.48
	2965.04	2705.35	2625.99				2204.38	2203.9	2203.9	2707.2	2177.27	2719.86	2629.6	2434.3	2429.1
	2964.54	2704.89	2623.48				2203.32	2203.32	2202.45	2705.35	2174.94	2717.3	2625.99	2432.32	2428.96
	2961.57	2704.89	2622.95				2201.66	2201.34	2201	2704.89	2171.48	2717.03	2623.48	2431.89	2428.32
	2960.76	2702.11	2622.41				2199.85	2199.56	2199.29	2704.89	2171.48	2716.63	2622.95	2428.62	2424.38
	2956.61	2700.73	2617.62				2199.13	2198.59	2196.38	2702.11	2171.42	2716.49	2622.41	2427.55	2423.27
	2956.48	2700.26	2616.2				2195.71	2195.39	2194.53	2700.73	2171.42	2716.49	2617.62	2426.58	2423.27
	2954.62	2698.08	2613.69				2192.77	2192.41	2192.41	2700.26	2170.92	2714.01	2616.2	2421.68	2420.34
	2953.63	2694.71	2612.49				2192.32	2191.84	2191.68	2698.08	2170.92	2711.5	2613.69	2421.21	2419.39
	2951.65	2694.25	2612.41				2191.42	2190.43	2189.93	2694.71	2170.41	2708.78	2612.49	2420.79	2419
	2950.91	2693.78	2612.41				2189.77	2188.35	2187.95	2694.25	2167.14	2707.98	2612.41	2418.44	2418.82
	2950.3	2692.4	2612.34				2187.87	2187.45	2186.05	2693.78	2165.31	2705.26	2612.41	2417.9	2417.81
	2948.98	2690.55	2611.09				2185.44	2184.61	2184.48	2692.4	2161.36	2704.96	2612.34	2412.42	2417.68
	2948.87	2688.7	2610.92				2184.12	2182.64	2181.21	2690.55	2161.22	2701.06	2611.09	2410.11	2416.54
	2948.49	2688.23	2608.21				2181.01	2180.26	2180.26	2688.7	2159.91	2699.77	2610.92	2406.87	2414.31
	2947.68	2687.77	2606.42				2180.01	2179.78	2178.34	2688.23	2159.85	2698.64	2608.21	2406.81	2410.84
	2947.44	2685.92	2604.89				2178.03	2177.53	2176.54	2687.77	2157.98	2697.92	2606.42	2406.33	2406.19
	2945.7	2681.2	2603.86				2176.54	2176.15	2174.56	2685.92	2157.84	2695.91	2604.89	2404.55	2403.31
	2945.7	2679.44	2603.47				2173.51	2172.55	2171.7	2681.2	2157.01	2695.76	2603.86	2402.24	2403.16
	2945.7	2678.51	2603.36				2171.22	2170.75	2170.75	2679.44	2156.33	2695.32	2603.47	2402.24	2402.05
	2945.07	2677.34	2596.52				2167.73	2166.94	2166.28	2678.51	2155.83	2694.9	2603.36	2400.85	2401.69
	2942.72	2676.2	2595.43				2165.14	2163.92	2163.39	2677.34	2155.57	2693.39	2596.52	2397.61	2401.67
	2941.26	2675.74	2592.09				2163.15	2163.15	2161.71	2676.2	2155.32	2693.24	2595.43	2396.69	2401.29
	2939.83	2675.27	2592.09				2161.46	2161.17	2160.98	2675.74	2155.1	2692.48	2592.09	2396.69	2400.33
	2939.25	2673.89	2590.79				2160.28	2159.68	2158.57	2675.27	2154.12	2689.49	2592.09	2393.45	2399.47
	2935.96	2668.8	2590.08				2158.38	2158.38	2157.7	2673.89	2151.71	2688.36	2590.79	2392.34	2398.93
	2934.13	2666.02	2588.27				2157.7	2157.6	2157.43	2668.8	2151.3	2687.86	2590.08	2392.06	2397.76
	2933.3	2660.93	2587.77				2156.59	2156.21	2155.53	2666.02	2151.23	2686.24	2588.27	2389.45	2395.74
	2932.22	2660	2587.41				2152.68	2152.24	2152.2	2660.93	2150.8	2685.77	2587.77	2388.97	2395.32
	2931.62	2658.15	2585.82				2152.2	2151.75	2151.75	2660	2149.79	2684.18	2587.41	2388.97	2394.8
	2931.27	2658.15	2585.34				2150.76	2150.26	2149.25	2658.15	2149.29	2683.44	2585.82	2386.97	2394.11
	2930.82	2655.84	2582.74				2147.78	2147.28	2146.97	2658.15	2148.82	2682.97	2585.34	2384.66	2393.44
	2930.32	2655.16	2581.73				2146.02	2145.8	2145.54	2655.84	2148.82	2682.74	2582.74	2382.7	2393.05
	2927.47	2654.45	2581.23				2145.34	2145.3	2144.31	2655.16	2143.51	2682.26	2581.73	2381.88	2392.22
	2924.37	2654.45	2580.52				2143.81	2143.32	2143.32	2654.45	2138.69	2681.82	2581.23	2372.62	2392.09
	2923.88	2654.45	2579.72				2142.82	2141.83	2141.2	2654.45	2137.72	2680.81	2580.52	2372.57	2390.7
	2922.39	2653.99	2578.11				2137.86	2137.37	2137.35	2654.45	2135.71	2680.33	2579.72	2372.09	2390.14
	2921.89	2653.99	2577.48				2136.98	2136.98	2136.87	2653.99	2135.31	2680.31	2578.11	2369.68	2389.29
	2921.76	2650.75	2576.34				2136.38	2135.55	2135.38	2653.99	2133.67	2678.28	2577.48	2369.68	2388.91
	2921.28	2650.28	2570.88				2135.38	2134.39	2134.13	2650.75	2133.19	2676.79	2576.34	2364.76	2387.9
	2920.41	2650.28	2570.16				2132.9	2132.22	2131.75	2650.28	2132.69	2675.79	2570.88	2362.44	2387.1
	2919.41	2649.36	2569.39				2131.16	2130.8	2130.59	2650.28	2132.42	2670.83	2570.16	2357.35	2385.32
	2919.41	2648.9	2566.54				2129.93	2129.43	2129.37	2649.36	2131.68	2669.76	2569.39	2354.25	2384.59
	2919.41	2648.9	2565.57				2129.15	2128.94	2128.42	2648.9	2129.67	2669.75	2566.54	2352.32	2384.17
	2919.08	2647.97	2565.09				2127.94	2126.99	2126.99	2648.9	2129.53	2668.24	2565.57	2350.41	2383.66
	2918.92	2641.95	2563.16				2123.84	2123.84	2123.48	2647.97	2128.08	2668.03	2565.09	2348.56	2383.09
	2915.94	2641.66	2562.68				2122.99	2122.71	2121.86	2641.95	2127.66	2667.74	2563.16	2348.56	2380.4
	2915.7	2641.03	2561.61				2120.01	2119.99	2119.5	2641.66	2127.6	2664.72	2562.68	2348.1	2380.27
	2915.22	2636.86	2561.11				2119.38	2119.02	2117.03	2641.03	2124.64	2664.72	2561.61	2340.69	2379.89
	2912.47	2636.4	2559.28				2116.53	2116.13	2116.05	2636.86	2124.14	2664.55	2561.11	2340.23	2379.15
	2911.98	2635.48	2556.11				2116.04	2116.04	2114.68	2636.4	2123.74	2663.72	2559.28	2339.77	2377.88
	2909.87	2629.6	2553.68				2114.06	2113.67	2113.56	2635.48	2123.47	2663.22	2556.11	2331.9	2377.42
	2902.68	2622.98	2553.06				2113.55	2111.58	2111.58	2629.6	2119.11	2662.71	2553.68	2331.44	2377.14
	2902.55	2621.59	2551.97				2111.3	2109.6	2109.6	2622.98	2117.95	2662.29	2553.06	2330.97	2376.43
	2901.07	2621.4	2551.05				2109.39	2107.97	2107.93	2621.59	2117.6	2660.29	2551.97	2329.59	2375.34
	2898.45	2619.28	2548.08				2105.59	2105.11	2104.16	2621.4	2116.99	2658.18	2551.05	2328.21	2375.34
	2895.45	2616.04	2544.51				2103.69	2103.64	2103.15	2619.28	2115.31	2656.67	2548.08	2327.27	2374.63
	2894.12	2615.58	2543.41				2103.15	2100.83	2100.83	2616.04	2114.08	2656.5	2544.51	2326.81	2373.16
	2893.7	2614.19	2542.7				2100.17	2100.17	2100.17	2615.58	2113.61	2654.66	2543.41	2325.88	2372.68
	2892.64	2612.8	2542.47				2099.68	2098.88	2097.5	2614.19	2113.58	2654.23	2542.7	2325.31	2372.55
	2892.27	2606.32	2540.02				2097.5	2097.5	2096.55	2612.8	2112.65	2652.84	2542.47	2318.94	2370.82
	2888.7	2597.99	2537.61				2096.35	2095.6	2095.12	2606.32	2112.07	2651.64	2540.02	2318.02	2370.56
	2888.67	2595.68	2536.97				2095.12	2094.65	2094.43	2597.99	2111.2	2651.14	2537.61	2316.16	2367.92
	2888.47	2594.75	2536.87				2091.32	2090.75	2090.37	2595.68	2110.56	2650.34	2536.97	2313.85	2366.59
	2888.17	2591.05	2536.87				2088.94	2088.47	2088.16	2594.75	2109.69	2650.34	2536.87	2307.37	2365.74
	2884.36	2587.35	2535.74				2086.29	2085.26	2085.14	2591.05	2109.55	2650.14	2536.87	2307.37	2365.3
	2884.36	2586.89	2535.47				2084.7	2084.3	2084.18	2587.35	2109.27	2649.13	2535.74	2306.51	2364.49
	2881.73	2585.96	2532.93				2083.23	2082.76	2082.37	2586.89	2108.67	2648.99	2535.47	2306.45	2364.36
	2881.23	2583.65	2529.62				2082.32	2081.82	2081.33	2585.96	2108.67	2646.56	2532.93	2305.98	2363.27
	2878.48	2583.65	2528.2				2081.33	2080.92	2080.86	2583.65	2107.83	2646.08	2529.62	2302.28	2363.06
	2878	2583.3	2528				2080.86	2080.44	2080.44	2583.65	2106.12	2645.63	2528.2	2302.16	2362.23
	2877.76	2583.3	2527.91				2080.34	2079.96	2079.43	2583.3	2099.99	2644.1	2528	2301.2	2360.13
	2876.58	2578.97	2527				2078.85	2077.55	2077.53	2583.3	2099.63	2641.59	2527.91	2300.89	2359.53
	2875.62	2578.55	2526.52				2077.36	2077.06	2076.87	2578.97	2097.45	2637.69	2527	2296.73	2358.78
	2873.79	2578.55	2525.07				2076.87	2076.1	2074.65	2578.55	2095.97	2635.55	2526.52	2295.34	2358.33
	2869.41	2577.52	2524.39				2074.65	2074.65	2073.89	2578.55	2094.32	2633.56	2525.07	2293.03	2357.25
	2868.83	2573	2524.39				2072.9	2072.72	2072.72	2577.52	2093.88	2633.54	2524.39	2291.64	2354.37
	2868.83	2573	2523.34				2072.3	2069.83	2068.93	2573	2093.36	2631.29	2524.39	2291.18	2353.79
	2868.34	2572.54	2522.66				2068.43	2068.43	2068.01	2573	2090.94	2629.6	2523.34	2290.71	2352.12
	2867.96	2570.69	2520.79				2068.01	2067.42	2066.94	2572.54	2090.94	2629.6	2522.66	2288.66	2351.58
	2867.34	2568.84	2519.6				2066.11	2066.11	2063.73	2570.69	2089.5	2625.99	2520.79	2286.55	2350.11
	2866.35	2567.91	2519.41				2062.69	2062.11	2062.11	2568.84	2086.92	2623.83	2519.6	2285.77	2350.1
	2864.86	2566.52	2519.41				2061.63	2061	2061	2567.91	2083.9	2623.48	2519.41	2285.16	2347.13
	2860.88	2564.67	2519.36				2059.51	2059.51	2059.22	2566.52	2083.16	2622.95	2519.41	2281.92	2346.03
	2860.4	2563.05	2517.78				2058.26	2057.77	2057.77	2564.67	2082.27	2622.41	2519.36	2278.68	2345.73
	2858.91	2563.05	2516.85				2057.53	2057.29	2057.03	2563.05	2081.89	2617.62	2517.78	2277.29	2344.54
	2858.8	2562.57	2515.84				2056.33	2055.17	2055.17	2563.05	2080.61	2616.2	2516.85	2277.29	2344.23
	2858.42	2562.09	2515.34				2055.05	2053.92	2053.75	2562.57	2078.57	2612.94	2515.84	2277.29	2342.94
	2858.31	2561.9	2515.18				2053.43	2052.95	2052.32	2562.09	2075.35	2612.49	2515.34	2276.37	2342.79
	2857.92	2560.04	2513.05				2051.57	2051.37	2051.37	2561.9	2074.34	2612.41	2515.18	2275.44	2342.54
	2857.35	2559.58	2512.19				2051.02	2050.47	2050.09	2560.04	2074.34	2612.41	2513.05	2274.05	2342.52
	2855.65	2557.73	2511.67				2049.59	2049.47	2048.99	2559.58	2074.07	2612.34	2512.19	2273.13	2342.42
	2855.17	2556.78	2511.32				2045.72	2045.66	2045.23	2557.73	2073.59	2611.09	2511.67	2272.2	2342.01
	2854.91	2556.34	2509.3				2044.27	2044.23	2044.23	2556.78	2072.45	2610.92	2511.32	2268.04	2340.65
	2854.22	2554.49	2507.8				2043.76	2043.64	2043.64	2556.34	2071.43	2608.21	2509.3	2265.72	2340.23
	2853.27	2546.17	2507.47				2043.31	2042.81	2042.64	2554.49	2071.32	2606.42	2507.8	2264.55	2339.33
	2851.97	2546.16	2507.29				2042.33	2042.15	2040.17	2546.17	2070.7	2604.89	2507.47	2259.24	2337.75
	2851.47	2544.77	2507.23				2039.95	2039.95	2039.67	2546.16	2070.7	2603.86	2507.29	2257.86	2337.48
	2850.6	2540.61	2506.75				2039.48	2037.19	2036.7	2544.77	2070.21	2603.47	2507.23	2256	2337.33
	2850.42	2539.68	2505.85				2036.15	2036.15	2035.7	2540.61	2069.82	2603.36	2506.75	2251.38	2335.68
	2849	2539.22	2505.78				2035.67	2034.71	2034.71	2539.68	2067.3	2598.36	2505.85	2250.45	2334.03
	2847.51	2538.76	2505.78				2034.63	2034.24	2033.66	2539.22	2066.84	2595.43	2505.78	2249.99	2333.64
	2841.86	2537.98	2503.77				2033.66	2032.86	2032.37	2538.76	2065.82	2594.48	2505.78	2248.6	2332.55
	2841.86	2536.05	2502.26				2032.34	2031.39	2030.92	2537.98	2065.79	2592.09	2503.77	2247.68	2331.91
	2839.99	2535.98	2500				2030.92	2029.76	2029.44	2536.05	2065.79	2590.79	2502.26	2247.19	2331.76
	2836.13	2534.13	2499.25				2028.76	2028.76	2028.54	2535.98	2065.31	2590.08	2500	2243.51	2331.38
	2836.13	2530.89	2498.07				2028.06	2027.59	2027.11	2534.13	2065.29	2588.27	2499.25	2241.4	2330.39
	2835.65	2528.11	2495.66				2027.11	2026.28	2026.28	2530.89	2064.43	2587.77	2498.07	2236.11	2329.89
	2835.17	2526.72	2495.66				2025.79	2024.73	2023.31	2528.11	2064.43	2587.41	2495.66	2232.4	2329.43
	2833.62	2525.34	2491.29				2023.05	2022.81	2022.35	2526.72	2063.78	2586.31	2495.66	2229.35	2327.12
	2832.76	2524.87	2490.19				2022.35	2021.82	2021.61	2525.34	2063.26	2585.82	2491.29	2228.7	2323.4
	2832.14	2524.41	2489.85				2021.4	2019.19	2019.03	2524.87	2062.77	2585.34	2490.19	2228.24	2323.38
	2831.87	2524.41	2487.68				2018.23	2018.07	2017.75	2524.41	2061.53	2585.34	2489.85	2223.56	2322.44
	2831.79	2523.49	2485.59				2017.27	2017.12	2016.86	2524.41	2060.76	2583.12	2487.68	2222.22	2320.97
	2830.34	2522.56	2484.16				2016.86	2016.37	2014.85	2523.49	2060.09	2582.74	2485.59	2217.59	2319.93
	2829.49	2522.54	2482.97				2014.74	2013.89	2013.79	2522.56	2059.76	2582.45	2484.16	2216.33	2319.53
	2826.64	2517.47	2478.53				2012.84	2012.4	2010.03	2522.54	2059.69	2582.15	2482.97	2216.21	2319.07
	2821.22	2517.24	2478.3				2009.07	2008.41	2008.1	2517.47	2059.6	2581.73	2478.53	2211.58	2318.87
	2820.93	2515.16	2477.34				2008.1	2007.61	2007.14	2517.24	2058.64	2581.23	2478.3	2211.12	2315.95
	2820.45	2511.92	2472.88				2006.17	2005.23	2004.46	2515.16	2057.65	2580.52	2477.34	2210.54	2314.52
	2819.74	2510.53	2472.8				2002.8	2002.48	2001.9	2511.92	2057.24	2579.72	2472.88	2208.8	2312.69
	2818.74	2509.14	2471.99				2001.49	2001.43	2000.99	2510.53	2057.19	2578.11	2472.8	2208.61	2312.25
	2818.25	2504.05	2469.19				2000.95	2000	1999.05	2509.14	2055.73	2578.11	2471.99	2205.1	2309.8
	2817.75	2503.59	2467.56				1999.01	1998.94	1998.02	2504.05	2053.06	2577.95	2469.19	2204.76	2309.36
	2814.78	2503.26	2459.51				1997.52	1997.49	1996.67	2503.59	2052.85	2577.48	2467.56	2204.76	2307.79
	2813.32	2497.11	2459.4				1994.55	1994.29	1993.82	2503.26	2051.53	2570.88	2459.51	2202.32	2307.73
	2811.41	2496.18	2458.92				1992.07	1991.7	1991.7	2497.11	2049.96	2570.16	2459.4	2201.86	2306.97
	2810.81	2494.79	2458				1989.54	1989.09	1988.85	2496.18	2047.07	2569.39	2458.92	2200.01	2306.8
	2810.57	2494.79	2456.78				1987.63	1987.6	1987.6	2494.79	2045.14	2566.54	2458	2198.62	2306.14
	2807.13	2494.33	2455.64				1985.92	1985.44	1984.78	2494.79	2044.17	2565.57	2456.78	2198.16	2304.2
	2805.85	2493.87	2455.64				1984.63	1983.83	1983.35	2494.33	2042.15	2565.09	2455.64	2194.92	2303.73
	2805.71	2493.61	2455.64				1982.4	1981.93	1981.58	2493.87	2042.15	2563.16	2455.64	2188.44	2301.28
	2805.36	2490.17	2452.45				1981.1	1980.66	1980.13	2493.61	2041.76	2562.68	2455.64	2187.88	2298.96
	2804.78	2486.93	2450.82				1980.13	1979.55	1979.55	2490.17	2040.64	2561.61	2452.45	2187.51	2298.53
	2803.8	2484.15	2450.52				1978.6	1978.6	1978.58	2486.93	2040.64	2561.11	2450.82	2186.13	2296.59
	2801.89	2484.15	2449.37				1978.12	1976.76	1976.22	2484.15	2039.8	2559.44	2450.52	2184.28	2296.55
	2800.4	2482.3	2448.95				1976.2	1974.79	1973.84	2484.15	2039.64	2559.28	2449.37	2181.5	2295.68
	2799	2481.84	2447.71				1972.9	1971.73	1971.45	2482.3	2037.9	2557.08	2448.95	2176.87	2295.53
	2797.92	2481.07	2446				1971.45	1971.24	1970.99	2481.84	2037.12	2556.11	2447.71	2175.02	2294.56
	2796.93	2474.32	2445.43				1970.97	1970.51	1970.51	2481.07	2036.94	2554.61	2446	2172.24	2294.07
	2796.1	2473.04	2445.03				1970.04	1969.56	1969.08	2474.32	2036.73	2553.68	2445.43	2170.86	2293.6
	2796.1	2472.88	2444.93				1969.08	1968.61	1966.71	2473.04	2036.62	2553.06	2445.03	2167.61	2293.59
	2795.93	2472.12	2444.93				1966.63	1965.87	1964.7	2472.88	2034.05	2551.97	2444.93	2165.3	2293.36
	2793.95	2471.19	2437.92				1964.3	1963.8	1963.38	2472.12	2032.59	2551.05	2444.93	2160.39	2293.15
	2793.69	2469.02	2436.98				1961.82	1961.32	1960.52	2471.19	2032.09	2548.08	2437.92	2156.97	2292.59
	2793.34	2468.88	2436.84				1960.05	1959.34	1958.34	2469.02	2031.63	2546.19	2436.98	2156.97	2292.5
	2790.49	2468.42	2436.82				1958.34	1958.04	1957.67	2468.88	2031.59	2544.51	2436.84	2154.2	2292.14
	2790.49	2467.95	2435.87				1957.55	1956.5	1956.24	2468.42	2031.09	2543.41	2436.82	2153.27	2289.61
	2789.54	2467.03	2435.4				1955.05	1954.34	1953.88	2467.95	2027.29	2542.47	2435.87	2146.79	2289.22
	2788.99	2466.1	2434.87				1953.86	1953.86	1953.38	2467.03	2027.06	2542.01	2435.4	2146.33	2288.73
	2787.91	2465.64	2434.87				1952.91	1951.68	1950.54	2466.1	2026.06	2540.02	2434.87	2144.96	2288.62
	2787.42	2463.79	2432.77				1950.06	1948.92	1948.92	2465.64	2026.02	2537.61	2434.87	2144.48	2288.41
	2786.68	2462.86	2431.34				1948.16	1947.43	1946.86	2463.79	2025.55	2536.97	2432.77	2143.99	2288.11
	2780.97	2459.85	2430.45				1946.31	1945.41	1944.95	2462.86	2025.05	2536.87	2431.34	2141.7	2287.61
	2780.56	2458.24	2429.84				1944.46	1944.44	1943.96	2459.85	2024.49	2536.87	2430.45	2136.76	2287.01
	2780.5	2455.46	2428.64				1943	1942.97	1942.45	2458.24	2023.92	2535.74	2429.84	2133.83	2286.99
	2780.06	2455.46	2428.32				1942.45	1942.03	1941.98	2455.46	2021.43	2535.47	2428.64	2133.83	2285.93
	2777.59	2453.61	2427.82				1941.97	1941.02	1940.49	2455.46	2020.54	2532.93	2428.32	2131.52	2284.92
	2776.33	2449.91	2426.41				1940.49	1940.1	1940.07	2453.61	2018.37	2529.62	2427.82	2130.13	2282.67
	2776.22	2448.52	2424.78				1939.99	1939.6	1938.48	2449.91	2018.13	2528.2	2426.41	2127.82	2281.54
	2775.27	2447.32	2424.3				1937.21	1937.02	1936.27	2448.52	2017.86	2528	2424.78	2125.97	2278.32
	2775.11	2442.04	2423.91				1936.03	1936.03	1935.28	2447.32	2017	2527.91	2424.3	2125.97	2276.83
	2775.11	2441.11	2423.89				1935.04	1934.8	1934.04	2442.04	2015.82	2527.25	2423.91	2124.22	2274.35
	2774.88	2440.65	2423.57				1933.55	1933.1	1932.56	2441.11	2014.49	2527	2423.89	2122.73	2273.74
	2773.12	2440.19	2422.79				1932.46	1932.39	1932.06	2440.65	2013.79	2526.78	2423.57	2122.26	2273.3
	2773.12	2440.08	2420.44				1931.07	1931.03	1930.08	2440.19	2011.97	2526.52	2422.79	2121.81	2272.75
	2771.14	2439.72	2419				1929.98	1929.61	1929.09	2440.08	2009.96	2525.07	2420.44	2120.85	2272.02
	2765.72	2439.72	2417.55				1929.01	1927.7	1927.57	2439.72	2009.45	2524.39	2419	2120.41	2271.82
	2765.24	2438.8	2417.12				1926.61	1926.28	1925.33	2439.72	2009.45	2524.39	2417.55	2113.01	2271.74
	2764.69	2438.34	2416.76				1924.85	1922.64	1920.1	2438.8	2008.45	2523.34	2417.12	2109.77	2269.97
	2764.28	2434.3	2416.1				1919.85	1919.14	1919.14	2438.34	2007.95	2522.66	2416.76	2109.76	2269.17
	2760.72	2432.32	2416.1				1918.17	1917.92	1917.72	2434.3	2007.65	2520.79	2416.1	2107.92	2268
	2759.93	2432.32	2415.62				1915.99	1915.51	1915.5	2432.32	2007.44	2519.6	2416.1	2106.99	2267.36
	2759.1	2431.89	2415.26				1914.21	1913.91	1913.71	2432.32	2005.59	2519.36	2415.62	2106.53	2265.93
	2758.74	2430.47	2415.25				1913.44	1913.22	1912.13	2431.89	2005.43	2517.78	2415.26	2106.07	2265.72
	2758.24	2428.62	2414.55				1911.53	1910.69	1909.63	2430.47	2005.11	2516.85	2415.25	2099.59	2265.72
	2758.14	2427.55	2412.74				1908.2	1908.16	1907.25	2428.62	2000.9	2515.84	2414.55	2097.22	2264.38
	2757.75	2426.58	2412.23				1906.83	1906.77	1906.35	2427.55	1999.49	2515.34	2412.74	2090.8	2264.38
	2756.72	2421.68	2411.76				1905.78	1904.4	1903.92	2426.58	1997.88	2515.18	2412.23	2088.94	2264.2
	2756.24	2421.21	2408.01				1903.3	1903.27	1902.97	2421.68	1997.88	2513.05	2411.76	2085.64	2263.19
	2755.59	2420.79	2407.91				1901.81	1901.8	1900.82	2421.21	1997.45	2512.57	2408.01	2084.78	2262.19
	2755.59	2418.44	2407.7				1900.12	1900.08	1898.34	2420.79	1997.4	2512.19	2407.91	2082.47	2262.18
	2754.28	2417.9	2406.2				1897.67	1897.27	1896.22	2418.44	1997.38	2511.67	2407.7	2077.84	2260.71
	2753.39	2416.59	2405.24				1895.86	1894.87	1893.46	2417.9	1996.43	2511.32	2406.2	2077.84	2259.45
	2752.44	2412.42	2405.01				1892.88	1892.84	1892.51	2416.59	1995.47	2509.3	2405.24	2076.45	2256.3
	2751.01	2411.96	2402.17				1891.88	1891.4	1890.4	2412.42	1994.87	2507.8	2405.01	2074.55	2255.01
	2750.81	2410.11	2401.64				1888.5	1888.42	1888.23	2411.96	1994.5	2507.47	2402.17	2074.14	2253.98
	2750.31	2406.87	2401.17				1887.92	1887.28	1887.13	2410.11	1993.86	2507.47	2401.64	2069.97	2253.65
	2750.29	2406.81	2399.71				1886.8	1886.44	1886.33	2406.87	1992.36	2507.29	2401.17	2068.58	2252.72
	2748.36	2406.33	2398.65				1886.09	1884.95	1884.9	2406.81	1992.09	2507.23	2399.71	2066.36	2252.42
	2743.4	2404.55	2398.15				1884.9	1883.96	1883.95	2406.33	1990.85	2506.75	2398.65	2066.27	2250.43
	2742.38	2402.24	2396.64				1882.23	1882.05	1879.82	2404.55	1989.8	2505.85	2398.15	2065.39	2249.74
	2741.88	2402.24	2395.63				1879	1878.01	1876.45	2402.24	1987.76	2505.78	2396.64	2065.34	2248.85
	2741.38	2400.85	2395.37				1876.02	1876.02	1875.96	2402.24	1985.82	2505.78	2395.63	2063.03	2248.8
	2741.02	2399	2395.13				1875	1874.54	1874.43	2400.85	1985.82	2503.77	2395.37	2061.18	2248.61
	2739.6	2397.61	2395.13				1874.04	1873.96	1873.54	2399	1985.82	2503.38	2395.13	2058.4	2248.33
	2738.17	2396.69	2394.97				1873.48	1873.48	1872.55	2397.61	1985.31	2502.26	2395.13	2056.09	2248.07
	2737.69	2396.69	2394.21				1872.53	1872.11	1871.58	2396.69	1984.86	2501.68	2394.97	2055.75	2246.51
	2737.69	2393.45	2394.12				1871.06	1870.63	1870.15	2396.69	1984.18	2500	2394.21	2054.3	2246.47
	2736.3	2392.34	2393.62				1869.2	1869.08	1868.09	2393.45	1983.67	2499.25	2394.12	2053.77	2246.3
	2734.36	2392.06	2393.44				1866.83	1866.6	1866.11	2392.34	1982.3	2498.07	2393.62	2053.77	2245.24
	2734.36	2389.45	2392.79				1865.87	1865.87	1865.84	2392.06	1981.48	2495.66	2393.44	2052.85	2244.54
	2733.95	2388.97	2392.09				1865.11	1863.91	1863.5	2389.45	1980.61	2495.66	2392.79	2051	2243.17
	2733.89	2388.97	2391.61				1863.13	1863.13	1862.14	2388.97	1980.1	2491.29	2392.09	2050.53	2242.99
	2733.89	2387.43	2391.37				1861.15	1861.12	1860.73	2388.97	1979.08	2490.19	2391.61	2049.61	2241.58
	2733.89	2386.97	2390.1				1860.73	1860.53	1858.17	2387.43	1978.11	2489.85	2391.37	2048.03	2241.49
	2733.45	2384.66	2388.62				1857.79	1857.67	1857.31	2386.97	1977.62	2487.95	2390.1	2046.83	2239.95
	2726.28	2382.7	2388.62				1857.18	1856.82	1856.68	2384.66	1975.25	2487.68	2388.62	2045.91	2239.39
	2725.02	2381.88	2386.69				1855.69	1855.19	1855.19	2382.7	1974.49	2485.59	2388.62	2045.14	2238.42
	2724.52	2374.01	2385.57				1854.93	1854.93	1854.46	2381.88	1973.28	2484.16	2386.69	2042.67	2236.45
	2724.38	2372.62	2384.76				1854.46	1853.98	1853.03	2374.01	1971.94	2482.97	2385.57	2038.96	2236.05
	2723.28	2372.57	2384.76				1852.71	1852.56	1852.56	2372.62	1971.36	2478.53	2384.76	2036.65	2235.56
	2721.05	2372.16	2384.57				1852.56	1852.08	1851.13	2372.57	1970.22	2478.3	2384.76	2035.73	2234.76
	2721.05	2372.09	2383.8				1850.18	1849.7	1849.24	2372.16	1969.22	2477.34	2384.57	2035.49	2233.84
	2720.55	2369.68	2383.77				1849.24	1849.23	1848.96	2372.09	1967.71	2475.41	2383.8	2033.88	2233.25
	2719.94	2369.68	2382.35				1848.25	1846.85	1846.76	2369.68	1966.53	2472.8	2383.77	2032.95	2233.19
	2717.58	2364.76	2380.42				1846.37	1846.27	1845.9	2369.68	1965.82	2471.99	2382.35	2032.95	2232.78
	2717.58	2362.44	2380.04				1844.62	1844.59	1843.99	2364.76	1965.31	2469.19	2380.42	2031.1	2230.88
	2716.77	2357.35	2379.15				1843.12	1841.62	1841.62	2362.44	1964.6	2468.18	2380.04	2029.25	2230.36
	2716.05	2354.25	2379.04				1841.14	1840.81	1840.81	2357.35	1964.19	2467.56	2379.15	2028.26	2228.76
	2715.1	2352.32	2376.02				1840.67	1840.19	1839.82	2354.25	1964.19	2466.25	2379.04	2027.86	2228.58
	2714.11	2351.8	2374.64				1839.8	1839.71	1838.35	2352.32	1964.12	2461.26	2376.02	2026.93	2225.24
	2713.61	2350.41	2374.33				1837.34	1836.9	1836.86	2351.8	1961.22	2459.51	2374.64	2026.81	2224.14
	2713.44	2348.56	2373.38				1836.38	1835.45	1834.49	2350.41	1959.66	2459.4	2374.33	2021.51	2223.16
	2711.53	2348.56	2373.19				1834.32	1833.87	1833.53	2348.56	1959.3	2459.02	2373.38	2020.45	2222.17
	2710.74	2348.1	2372.71				1833.53	1833.04	1832.88	2348.56	1959.18	2458.92	2373.19	2016.29	2220.78
	2710.64	2341.15	2371.64				1832.38	1831.89	1830.68	2348.1	1957.65	2458	2372.71	2014.9	2220.18
	2710.58	2341.15	2371.26				1830.41	1830.2	1829.25	2341.15	1956.14	2455.64	2371.64	2014.44	2218.2
	2709.63	2340.69	2371.1				1828.7	1828.3	1827.42	2341.15	1956.14	2455.64	2371.26	2014.44	2218.2
	2706.67	2340.23	2369.3				1827.35	1827.26	1826.01	2340.69	1954.59	2454.81	2371.1	2014.27	2217.16
	2706.67	2339.77	2369.3				1825.92	1824.49	1823.95	2340.23	1953.51	2452.45	2369.3	2011.66	2216.43
	2705.92	2338.38	2366.28				1822.92	1822.59	1822.46	2339.77	1953.06	2451.78	2369.3	2011.38	2213.85
	2705.83	2331.9	2365.46				1821.95	1821.47	1819.98	2338.38	1952.55	2450.82	2366.28	2009.81	2212.79
	2705.68	2331.44	2365.46				1819.74	1818.79	1817.36	2331.9	1952.12	2450.52	2365.46	2007.04	2210.95
	2705.35	2330.97	2364.86				1816.51	1816.16	1814.98	2331.44	1951.1	2449.37	2365.46	2005.59	2210.65
	2703.7	2329.59	2362.49				1814.98	1814.53	1812.13	2330.97	1950	2448.95	2364.86	2004.72	2210.14
	2703.2	2328.21	2361.62				1811.83	1811.65	1811.34	2329.59	1949.6	2447.71	2362.49	1999.63	2209.66
	2702.7	2327.27	2361.62				1811.18	1810.86	1810.85	2328.21	1947.09	2446.32	2361.62	1997.78	2208.24
	2701.22	2326.81	2359.69				1810.07	1810.07	1810.07	2327.27	1946.58	2446	2361.62	1996.91	2207.96
	2701.22	2326.35	2358.24				1809.57	1809.28	1809.08	2326.81	1945.58	2445.43	2359.69	1996.85	2207.27
	2699.73	2325.88	2356.32				1808.8	1808.08	1807.85	2326.35	1944.83	2445.03	2358.24	1995	2206.98
	2699.23	2325.31	2355.4				1806.9	1806.42	1805.6	2325.88	1944.35	2444.93	2356.32	1991.76	2206.92
	2698.74	2324.03	2354.89				1805.6	1804.52	1804.52	2325.31	1943.88	2444.93	2355.4	1991.76	2205.22
	2698.69	2318.94	2354.83				1803.57	1803.09	1801.14	2324.03	1942.56	2441.18	2354.89	1990.84	2203.33
	2695.76	2318.94	2354.83				1800.71	1800.71	1800.25	2318.94	1941.94	2438.28	2354.83	1990.84	2203.32
	2695.26	2318.02	2354.28				1800.15	1799.65	1799.6	2318.94	1941.84	2437.92	2354.83	1987.27	2202.55
	2694.77	2316.16	2353.79				1798.8	1798.16	1797.38	2318.02	1941.55	2436.98	2354.28	1987.13	2201.12
	2692.03	2313.85	2351.57				1796.91	1796.39	1795.48	2316.16	1941.46	2436.84	2353.79	1986.79	2200.95
	2689.81	2307.37	2351.01				1795.48	1795.19	1795.01	2313.85	1941.46	2436.82	2351.57	1986.67	2200.04
	2689.81	2307.37	2348.86				1794.69	1794.69	1794.53	2307.37	1940.55	2435.87	2351.01	1983.43	2199.02
	2687.11	2306.51	2347.35				1794.46	1794.46	1794.06	2307.37	1937.03	2435.4	2348.86	1982.51	2199.02
	2686.8	2306.45	2346.87				1793.5	1793.5	1793.21	2306.51	1936.15	2434.87	2347.35	1978.81	2198.97
	2685.85	2305.98	2346.03				1793.1	1792.63	1792.15	2306.45	1935.19	2434.87	2346.87	1976.49	2198.47
	2685.35	2305.52	2344.26				1791.72	1791.72	1789.3	2305.98	1934.51	2432.77	2346.03	1975.57	2196.38
	2684.7	2302.28	2343.33				1788.74	1788.68	1787.75	2305.52	1933	2431.34	2344.26	1975.57	2195.95
	2684.35	2302.16	2342.87				1787.4	1786.75	1786.75	2302.28	1932.5	2430.45	2343.33	1971.84	2195.8
	2681.38	2301.2	2342.19				1786.44	1785.78	1785.77	2302.16	1931.81	2429.84	2342.87	1971.4	2195.02
	2680.88	2300.89	2341.82				1785.3	1784.82	1784.44	2301.2	1931.81	2428.64	2342.19	1968.16	2194.89
	2678.92	2296.73	2335.68				1784.34	1783.59	1783.59	2300.89	1931.33	2427.82	2341.82	1962.61	2194.2
	2677.76	2295.34	2335.28				1783.37	1783.29	1782.79	2296.73	1930.99	2426.71	2335.68	1961.71	2192.61
	2677.76	2293.03	2333.36				1782.64	1782.41	1781.69	2295.34	1930.37	2426.41	2335.28	1958.34	2190.8
	2676.99	2292.56	2332.66				1780.74	1780.31	1780.26	2293.03	1929.4	2424.78	2333.36	1957.98	2189.92
	2675.43	2291.64	2331.76				1779.31	1779.31	1779.31	2292.56	1927.47	2424.3	2332.66	1957.98	2189.37
	2675.39	2291.18	2331.76				1778.36	1778.07	1777.41	2291.64	1926.51	2423.91	2331.76	1957.37	2189.33
	2674.44	2290.71	2329.8				1777.34	1777.1	1776.93	2291.18	1924.95	2423.89	2331.76	1954.74	2187.49
	2673.44	2288.66	2329.32				1776.93	1774.86	1774.86	2290.71	1924.95	2423.57	2329.8	1953.82	2186.89
	2669.2	2286.55	2327.87				1774.69	1774.69	1774.36	2288.66	1922.96	2422.79	2329.32	1951.5	2186.74
	2667	2285.77	2326.83				1774.21	1774.08	1773.37	2286.55	1922.96	2420.44	2327.87	1951.1	2186.23
	2666.01	2285.16	2326.42				1773.13	1769.9	1769.87	2285.77	1922.94	2417.55	2326.83	1950.62	2185
	2664.93	2284.7	2325.72				1768.42	1768.41	1767.42	2285.16	1920.93	2417.12	2326.42	1947.73	2184.68
	2664.52	2281.92	2325.09				1767.42	1767.42	1766.94	2284.7	1918.88	2416.76	2325.72	1947.34	2184.59
	2664.52	2278.68	2324.98				1766.47	1765.99	1765.93	2281.92	1918.31	2416.1	2325.09	1946.87	2184.36
	2664.45	2278.68	2323.67				1764.94	1764.57	1764.57	2278.68	1917.41	2415.62	2324.98	1945.95	2182.51
	2663.5	2278.22	2323.58				1764.57	1764.44	1764.08	2278.68	1916.33	2415.26	2323.67	1945.8	2182.49
	2662.07	2277.29	2321.6				1763.62	1762.46	1762.46	2278.22	1915.9	2415.25	2323.58	1943.39	2182.24
	2658.57	2277.29	2320.83				1762.19	1761.24	1760.76	2277.29	1914.39	2414.55	2321.6	1943.17	2182.08
	2658.26	2277.29	2320.69				1760.48	1759.26	1758.3	2277.29	1913.97	2412.74	2320.83	1941.94	2180.8
	2656.25	2276.37	2318.93				1757.91	1757.91	1756.96	2277.29	1913.97	2412.23	2320.69	1941.78	2179.95
	2653.11	2275.44	2317.96				1755.53	1755.4	1755.05	2276.37	1913.38	2412.2	2318.93	1940.86	2179.95
	2652.56	2275.44	2314.66				1755.05	1754.58	1754.58	2275.44	1911.37	2411.76	2317.96	1939.47	2178.32
	2652.56	2274.05	2312.82				1751.72	1750.77	1750.3	2275.44	1910.71	2410.31	2314.66	1937.12	2177.94
	2650.18	2273.59	2312.7				1750.1	1749.61	1749.35	2274.05	1910.6	2408.01	2312.82	1934.22	2176.16
	2650.14	2273.59	2312.3				1749.07	1747.09	1746.72	2273.59	1910.2	2407.91	2312.7	1931.81	2175.66
	2649.64	2273.13	2309.89				1746.24	1745.1	1745.07	2273.59	1909.18	2407.7	2312.3	1931.81	2175.65
	2649.5	2273.13	2309.89				1744.83	1744.11	1743.12	2273.13	1908.67	2406.2	2309.89	1928.92	2174.89
	2647.57	2272.2	2309.8				1743.12	1742.21	1742.13	2273.13	1907.85	2405.98	2309.89	1928.92	2171.81
	2647.07	2268.04	2308.62				1741.63	1740.31	1739.65	2272.2	1907.35	2405.24	2309.8	1928.44	2170.7
	2646.66	2265.72	2307.73				1737.98	1737.93	1737.66	2268.04	1906.12	2405.01	2308.62	1924.2	2169.01
	2646.66	2264.55	2306.65				1737.56	1736.98	1736.5	2265.72	1905.84	2402.17	2307.73	1923.27	2168.63
	2644.68	2259.24	2306.61				1736.5	1736.18	1735.68	2264.55	1905.1	2401.64	2306.65	1921.88	2165.74
	2643.99	2257.86	2306.61				1735.63	1735.15	1735.08	2259.24	1904.83	2401.17	2306.61	1920.03	2163.14
	2643.69	2257.86	2304.09				1734.18	1733.7	1733.7	2257.86	1903.33	2399.71	2306.61	1918.31	2162.83
	2643.52	2256	2303.76				1733.65	1732.7	1731.75	2257.86	1903.06	2398.65	2304.09	1918.18	2162.83
	2643.23	2254.15	2302.8				1730.65	1729.85	1728.89	2256	1902.82	2398.47	2303.76	1912.17	2160.67
	2643.04	2251.38	2301.58				1728.42	1728.39	1728.24	2254.15	1902.4	2398.15	2302.8	1911.08	2158.58
	2642.75	2250.91	2299.9				1727.94	1727.43	1726.95	2251.38	1901.82	2396.64	2301.58	1906.61	2158.2
	2642.26	2250.45	2298.06				1726.26	1725.27	1725.27	2250.91	1901.53	2395.63	2299.9	1906.15	2157.12
	2640.34	2249.99	2296.05				1725.02	1724.28	1724.14	2250.45	1901.31	2395.37	2298.06	1905.22	2156.99
	2640.19	2248.6	2294.03				1723.8	1723.78	1723.78	2249.99	1899.99	2395.13	2296.05	1901.52	2154.14
	2639.72	2247.68	2293.22				1723.19	1723.19	1723.09	2248.6	1899.99	2395.13	2294.03	1898.75	2151.86
	2638.89	2247.19	2292.61				1723.09	1723.09	1722.61	2247.68	1899.8	2394.97	2293.22	1898.75	2151.66
	2637.34	2243.51	2291.47				1722.23	1722.23	1720.31	2247.19	1898.47	2394.21	2292.61	1897.36	2151.52
	2637.34	2241.4	2291.02				1720.2	1719.89	1719.86	2243.51	1897.29	2394.12	2291.47	1896.89	2151.02
	2637.24	2236.11	2291				1719.81	1718.82	1718.82	2241.4	1896.94	2393.62	2291.02	1896.13	2149.77
	2637.24	2236.11	2284.47				1717.3	1717	1715.98	2236.11	1896.28	2393.44	2291	1896.13	2148.99
	2636.86	2235.18	2283.84				1715.86	1715.1	1714.41	2236.11	1896.13	2392.79	2284.47	1895.97	2146.35
	2635.91	2232.4	2283.47				1713.44	1712.96	1712.37	2235.18	1894.68	2391.61	2283.84	1895.97	2145.74
	2634.55	2231.94	2283.42				1712.37	1711.77	1711.38	2232.4	1893.88	2391.37	2283.47	1895.51	2145.44
	2632.78	2229.35	2281.08				1711.03	1710.55	1710.35	2231.94	1893.77	2390.1	2283.42	1893.65	2139.23
	2632.78	2228.7	2280.11				1710.35	1708.92	1708.9	2229.35	1892.26	2388.62	2281.08	1892.73	2138.9
	2631.79	2228.24	2279.99				1707.49	1706.92	1706.42	2228.7	1892.26	2388.62	2280.11	1892.27	2136.98
	2631.15	2225	2279.83				1706.06	1704.93	1704.93	2228.24	1891.84	2388.14	2279.99	1891.34	2136.1
	2630.8	2223.56	2279.68				1704.77	1704.64	1703.8	2225	1891.79	2388.14	2279.83	1891.34	2135.72
	2629.73	2222.22	2279.65				1702.73	1701.96	1701.96	2223.56	1890.75	2387.51	2279.68	1890.88	2132.53
	2629.31	2217.59	2278.43				1701.46	1700.97	1700.91	2222.22	1890.31	2386.69	2279.65	1889.49	2131.36
	2627.8	2216.33	2276.76				1700.42	1700.36	1699.97	2217.59	1889.86	2386.64	2278.43	1882.09	2130.26
	2626.83	2216.21	2276.42				1698.98	1698.93	1698.01	2216.33	1889.24	2386.21	2276.76	1880.21	2129.97
	2626.4	2212.04	2275.95				1697.5	1697.05	1695.6	2216.21	1889.24	2385.57	2276.42	1875.39	2127.66
	2625.84	2211.58	2273.92				1695.6	1694.02	1693.67	2212.04	1888.74	2384.76	2275.95	1874.22	2127.45
	2623.85	2211.12	2273.39				1693.67	1693.53	1693.53	2211.58	1887.76	2384.57	2273.92	1870.05	2126.07
	2623.11	2210.54	2272.91				1692.75	1692.71	1692.54	2211.12	1887.45	2384.28	2273.39	1868.2	2125.36
	2622.12	2208.8	2272.9				1692.27	1691.8	1691.55	2210.54	1887.23	2383.8	2272.91	1865.89	2124.38
	2619.89	2208.61	2272.9				1691.05	1691.05	1690.78	2208.8	1886.73	2383.77	2272.9	1863.58	2124.31
	2617.84	2205.1	2272.9				1690.78	1690.06	1690.06	2208.61	1886.22	2382.35	2272.9	1861.72	2122.45
	2616.89	2204.76	2272.54				1689.89	1689.57	1689.42	2205.1	1885.71	2380.42	2272.9	1858.02	2121
	2616.89	2204.76	2272.05				1688.94	1688.94	1688.94	2204.76	1885.52	2380.04	2272.54	1856.63	2120.3
	2615.93	2202.32	2271.11				1688.47	1687.08	1687.04	2204.76	1885.52	2379.04	2272.05	1854.78	2119.12
	2615.92	2202.32	2267.36				1686.56	1686.09	1685.96	2202.32	1884.69	2376.02	2271.11	1853.69	2118.89
	2613.44	2201.86	2265.97				1685.66	1685.61	1685.61	2202.32	1884.21	2374.64	2267.36	1852.01	2118.42
	2613.33	2200.01	2265.91				1685.47	1684.51	1684.19	2201.86	1882.7	2374.33	2265.97	1849.23	2118.03
	2611.45	2198.62	2263.26				1684.03	1682.58	1682.28	2200.01	1881.66	2373.38	2265.91	1848.39	2115.56
	2610.7	2198.16	2262.85				1682.1	1681.62	1681.13	2198.62	1881.19	2373.19	2263.26	1847.38	2115.09
	2610.44	2194.92	2262.19				1680.63	1680.63	1680.38	2198.16	1881.12	2372.71	2262.85	1847.38	2113.59
	2609.47	2188.44	2261.95				1679.15	1678.95	1677.76	2194.92	1880.21	2371.64	2262.19	1844.14	2113.17
	2608.98	2187.88	2260.23				1677.66	1677.53	1677.28	2188.44	1880.19	2371.26	2261.95	1843.08	2113.12
	2607.95	2187.51	2256.31				1676.58	1676.17	1675.68	2187.88	1879.25	2371.1	2260.23	1841.64	2113.07
	2607.95	2186.13	2252.61				1675.39	1674.68	1673.72	2187.51	1876.67	2369.3	2256.31	1839.22	2111.58
	2606.5	2184.28	2252.29				1673.72	1673.69	1673.42	2186.13	1875.66	2369.3	2252.61	1839.22	2110.9
	2606.5	2181.5	2251.02				1672.77	1672.2	1671.82	2184.28	1875.39	2367.22	2252.29	1839.05	2110.69
	2605.95	2180.57	2250				1671.34	1670.87	1670.22	2181.5	1874.65	2366.28	2251.02	1836.27	2110.34
	2605.51	2179.18	2248.88				1668.97	1667.54	1667.24	2180.57	1873.98	2365.48	2250	1833.03	2110.2
	2605.47	2176.87	2247.35				1667.15	1667.06	1667.06	2179.18	1872.98	2365.46	2248.88	1832.47	2108.89
	2604.17	2175.02	2247.14				1666.25	1665.76	1664.68	2176.87	1872.5	2365.46	2247.35	1831.03	2108.69
	2603.52	2173.63	2246.54				1664.27	1663.29	1663.29	2175.02	1871.64	2364.86	2247.14	1830.72	2105.44
	2603.2	2172.24	2246.5				1663.26	1662.78	1662.29	2173.63	1871.13	2362.49	2246.54	1828.62	2105.37
	2602.53	2170.86	2245.14				1660.88	1660.88	1660.4	2172.24	1870.57	2361.62	2246.5	1825.63	2104.76
	2601.04	2168.08	2244.74				1660.3	1659.93	1659.45	2170.86	1870.41	2361.62	2245.14	1825.24	2104.07
	2600.71	2167.61	2243.24				1659.43	1657.08	1657.02	2168.08	1870.41	2359.69	2244.74	1823.31	2103.64
	2599.29	2165.3	2242.73				1656.34	1656.34	1656.34	2167.61	1868.64	2358.24	2243.24	1822.85	2102.7
	2598.86	2163.45	2242.34				1656.12	1654.36	1654.35	2165.3	1867.68	2356.32	2242.73	1813.67	2101.05
	2598.38	2160.39	2241.49				1654.35	1653.75	1651.87	2163.45	1867.61	2355.4	2242.34	1813.18	2100.82
	2597.86	2156.97	2241.29				1651.37	1650.89	1650.42	2160.39	1867.19	2354.89	2241.49	1812.67	2100.77
	2596.7	2156.97	2239.71				1650.42	1650.38	1650.27	2156.97	1866.71	2354.83	2241.29	1812.21	2100.48
	2594.05	2154.2	2239.49				1649.79	1648.99	1648.51	2156.97	1864.78	2354.83	2239.71	1810.36	2100.35
	2594.04	2153.27	2239.21				1647.9	1647.41	1646.89	2154.2	1864.59	2354.28	2239.49	1809.43	2099.68
	2593.6	2152.34	2234.76				1646.41	1645.45	1645.42	2153.27	1863.82	2351.57	2239.21	1806.19	2098.76
	2593.11	2147.72	2232.17				1645.18	1644.71	1644.43	2152.34	1862.37	2351.01	2234.76	1804.99	2098.75
	2593.11	2146.79	2230.47				1644.23	1643.94	1643.94	2147.72	1862.37	2350.53	2232.17	1804.34	2098.24
	2592.61	2146.33	2229.66				1643.28	1642.33	1642.07	2146.79	1862.24	2350.53	2230.47	1799.71	2096.92
	2592.59	2144.96	2228.65				1641.95	1641.16	1639.97	2146.33	1861.89	2348.86	2229.66	1798.33	2096.7
	2590.72	2144.48	2228.54				1639.95	1639.47	1639	2144.96	1861.89	2347.35	2228.65	1797.86	2096.06
	2589.64	2143.99	2227.87				1638.05	1637.25	1635.8	2144.48	1861.58	2346.87	2228.54	1796.01	2095.65
	2589.37	2141.7	2225.65				1635.32	1635.01	1634.52	2143.99	1861.07	2344.26	2227.87	1793.23	2095.02
	2588.82	2141.7	2225.17				1633.39	1632.91	1632.82	2141.7	1861.07	2343.33	2225.65	1790.92	2094.78
	2588.15	2136.76	2222.82				1632.53	1632.43	1631.46	2141.7	1860.44	2342.87	2225.17	1790.52	2093.92
	2587.29	2136.61	2222.39				1631.39	1631.38	1630.05	2136.76	1859.18	2341.82	2222.82	1789.56	2092.95
	2585.49	2135.22	2221.11				1628.07	1628.06	1627.59	2136.61	1858.56	2340.24	2222.39	1789.07	2092.91
	2585.02	2133.83	2220.6				1626.58	1625.68	1624.71	2135.22	1858.16	2335.98	2221.11	1786.18	2092.71
	2584.18	2133.83	2219.09				1624.23	1624.1	1624.1	2133.83	1858.03	2335.28	2220.6	1784.44	2090.83
	2583.68	2133.37	2218.9				1624.1	1623.78	1623.78	2133.83	1857.14	2333.36	2219.09	1783.98	2090.26
	2583.59	2131.52	2217.58				1623.75	1623.11	1623.11	2133.37	1857.05	2332.66	2218.9	1781.2	2089.26
	2582.52	2130.13	2217.16				1622.83	1622.83	1622.08	2131.52	1856.12	2331.76	2217.58	1780.39	2086.84
	2581.21	2127.82	2216.07				1621.88	1621.4	1620.93	2130.13	1856.1	2331.76	2217.16	1778.89	2086.29
	2580.71	2125.97	2210.95				1620.85	1620.63	1620.13	2127.82	1855.62	2329.8	2216.07	1778.46	2085.33
	2578.73	2125.97	2209.2				1618.92	1617.65	1617.6	2125.97	1855.61	2329.32	2210.95	1778.43	2085.09
	2578.61	2124.22	2208.53				1616.17	1615.07	1614.68	2125.97	1855.54	2327.87	2209.2	1774.26	2084.32
	2578.61	2123.65	2208.27				1614.27	1613.79	1613.62	2124.22	1855.1	2326.83	2208.53	1773.8	2083.91
	2576.74	2123.65	2207.34				1613.62	1613.32	1612.17	2123.65	1855.04	2326.42	2208.27	1773.64	2083.68
	2576.74	2122.73	2204.92				1611.89	1611.69	1610.94	2123.65	1851.53	2326.03	2207.34	1773.16	2083.66
	2575.98	2122.26	2203.5				1610.71	1610.46	1610.46	2122.73	1850.32	2325.72	2204.92	1769.17	2083.42
	2575.75	2121.81	2203.24				1609.51	1609.51	1609.51	2122.26	1849.83	2325.09	2203.5	1762.69	2083.42
	2575.51	2120.85	2202.49				1609.22	1609.04	1609.04	2121.81	1849.51	2324.98	2203.24	1761.77	2082.85
	2575.51	2120.41	2201.12				1608.73	1607.83	1607.24	2120.85	1847.96	2323.67	2202.49	1759.17	2082.34
	2573.13	2117.17	2198.47				1607.24	1606.18	1605.26	2120.41	1847.42	2323.58	2201.12	1758.06	2082.21
	2571.86	2116.71	2198.23				1604.94	1604.27	1603.81	2117.17	1846.99	2321.6	2198.47	1757.14	2079.84
	2571.86	2116.25	2194.02				1603.33	1603.33	1602.85	2116.71	1846.49	2320.83	2198.23	1752.05	2079.77
	2571.22	2115.78	2191.74				1602.28	1601.56	1601.43	2116.25	1844.9	2320.69	2194.02	1751.12	2077.47
	2571.22	2113.01	2191.23				1601.43	1600.3	1600.3	2115.78	1843.88	2318.93	2191.74	1747.88	2077.24
	2570.27	2109.77	2191.1				1600.12	1600	1599.8	2113.01	1841.96	2317.96	2191.23	1745.57	2075.81
	2569.8	2109.76	2190.93				1599.63	1599.52	1599.31	2109.77	1841.46	2315.62	2191.1	1743.72	2073.99
	2568.85	2109.31	2190.93				1599.15	1599.15	1598.67	2109.76	1840.95	2314.66	2190.93	1743.26	2073.85
	2567.42	2107.92	2190.53				1598.57	1597.62	1597.15	2109.31	1840.67	2312.82	2190.93	1737.7	2073.2
	2566.94	2106.99	2186.6				1597.15	1596.19	1595.83	2107.92	1839.71	2312.7	2190.53	1737.7	2071.02
	2566.47	2106.53	2185.15				1595.68	1595.34	1595.29	2106.99	1839.71	2312.3	2186.6	1736.99	2070.8
	2566.39	2106.07	2184.18				1594.81	1594.77	1593.85	2106.53	1838.78	2309.89	2185.15	1732.61	2070.44
	2565.83	2099.59	2184.18				1593.36	1592.88	1592.87	2106.07	1838.26	2309.89	2184.18	1731.69	2070.32
	2565.1	2097.22	2182.88				1592.4	1592.39	1592.36	2099.59	1837.76	2308.62	2184.18	1731.69	2069.26
	2564.84	2094.03	2182.23				1591.92	1590.96	1590.79	2097.22	1837.43	2306.65	2182.88	1730.76	2068.54
	2564.62	2092.65	2182.11				1590.47	1590.38	1590.01	2094.03	1834.92	2306.61	2182.23	1727.52	2068.31
	2564.34	2091.72	2181.87				1589.51	1588.4	1587.63	2092.65	1834.4	2306.61	2182.11	1725.67	2067.9
	2562.86	2090.8	2181.29				1587.63	1587.58	1587.36	2091.72	1834.4	2304.26	2181.87	1720.12	2067.72
	2561.71	2088.94	2181.29				1587.16	1587.16	1587.1	2090.8	1834.4	2304.09	2181.29	1720.11	2067.3
	2561.37	2087.56	2180.81				1586.61	1585.9	1584.43	2088.94	1833.67	2303.76	2181.29	1718.73	2066.55
	2560.38	2085.64	2180.69				1584.2	1583.72	1583.35	2087.56	1833.41	2302.8	2180.81	1718.27	2064.96
	2559.88	2084.78	2180.36				1582.27	1580.97	1580.97	2085.64	1832.4	2301.58	2180.69	1718.27	2064.96
	2558.89	2082.47	2179.68				1580.83	1580.46	1580.34	2084.78	1831.9	2299.9	2180.36	1717.34	2063.94
	2557.4	2077.84	2177.27				1580.02	1580.02	1579.55	2082.47	1831.9	2298.82	2179.68	1717.34	2063.1
	2556.48	2077.84	2176.9				1578.97	1577.93	1577.49	2077.84	1831.63	2298.06	2177.27	1715.49	2063.08
	2555.91	2076.45	2176.47				1577.49	1577.45	1576	2077.84	1829.89	2296.05	2176.9	1714.33	2062.53
	2555.46	2074.6	2176.47				1576	1575.27	1574.07	2076.45	1829.58	2294.03	2176.47	1711.92	2062.1
	2554.58	2074.55	2176.34				1574.01	1573.37	1572.89	2074.6	1829.08	2293.22	2176.47	1710.4	2061.61
	2553.53	2074.14	2175.99				1572.89	1572.53	1570.54	2074.55	1828.88	2292.61	2176.34	1709.99	2060.63
	2552.57	2069.97	2175.84				1570.04	1569.06	1568.77	2074.14	1828.57	2291.47	2175.99	1709.47	2060.45
	2552.57	2068.58	2174.06				1568.56	1567.8	1567.66	2069.97	1825.86	2291.02	2175.84	1708.55	2059.16
	2551.95	2066.73	2174.06				1567.18	1567.18	1566.71	2068.58	1824.86	2291	2174.06	1707.62	2056.88
	2551.25	2066.36	2173.09				1566.71	1566.23	1565.88	2066.73	1823.35	2284.47	2174.06	1706.7	2056.53
	2550.95	2066.27	2172.42				1565.85	1565.09	1564.59	2066.36	1822.34	2283.47	2173.09	1706.7	2056.22
	2550.77	2065.39	2172.17				1564.1	1563.46	1563.1	2066.27	1821.84	2283.42	2172.42	1706.7	2055.57
	2550.46	2065.34	2170.68				1562.11	1561.95	1560.57	2065.39	1821.43	2281.08	2172.17	1705.77	2055.33
	2550.46	2064.88	2170.2				1559.63	1559.63	1559.61	2065.34	1819.33	2280.11	2170.68	1702.75	2054
	2549.82	2063.03	2169.8				1558.51	1557.67	1557.65	2064.88	1818.32	2279.99	2170.2	1700.83	2052.17
	2549.82	2061.64	2165.79				1557.19	1556.16	1555.77	2063.03	1818.01	2279.83	2169.8	1699.76	2052.07
	2548.97	2061.18	2164.86				1555.67	1554.78	1553.86	2061.64	1818.01	2279.68	2165.79	1697.93	2051.57
	2548.47	2059.33	2164.77				1553.86	1553.39	1553.34	2061.18	1818.01	2279.65	2164.86	1696.98	2050.19
	2547.98	2058.86	2161.13				1553.19	1552.91	1551.96	2059.33	1817.04	2278.43	2164.77	1696.48	2047.94
	2547.98	2058.4	2160.85				1551.7	1551.7	1550.54	2058.86	1816.56	2276.76	2161.13	1690.04	2047.18
	2547.98	2056.09	2159.59				1549.48	1548.52	1547.21	2058.4	1815.8	2276.42	2160.85	1689.57	2046.93
	2547.92	2055.75	2158.74				1546.59	1546.25	1545.78	2056.09	1813.29	2275.95	2159.59	1686.8	2042.75
	2546.49	2055.16	2154.21				1545.75	1545.3	1545.14	2055.75	1812.79	2274.55	2158.74	1686.36	2042.48
	2544.11	2055.16	2153.71				1543.88	1543.4	1543.4	2055.16	1812.7	2273.92	2154.21	1678.16	2041.76
	2543.64	2054.3	2153.71				1543.27	1542.45	1542.28	2055.16	1812.22	2273.39	2153.71	1678.01	2039.54
	2543.64	2053.77	2153.28				1541.97	1541.5	1541.28	2054.3	1811.73	2272.91	2153.71	1676.71	2039.05
	2543.4	2053.77	2151.7				1540.8	1540.79	1538.81	2053.77	1811.22	2272.9	2153.28	1673.84	2037.83
	2542.69	2053.77	2150.39				1538.64	1538.31	1538.17	2053.77	1809.27	2272.9	2151.7	1673.82	2036.96
	2540.54	2052.85	2147.12				1537.69	1537.42	1537.22	2053.77	1808.76	2272.54	2150.39	1673.38	2036.32
	2538.1	2052.39	2145.74				1536.94	1536.33	1535.83	2052.85	1807.76	2272.05	2147.12	1672.91	2036.11
	2537.57	2051.46	2144.97				1535.79	1535.49	1535.32	2052.39	1807.4	2271.11	2145.74	1670.93	2036.02
	2536.98	2051	2144.71				1534.53	1533.85	1533.57	2051.46	1807.4	2265.97	2144.97	1670.14	2035.61
	2536.57	2050.53	2142.72				1533.08	1532.6	1532.36	2051	1807.25	2265.91	2144.71	1670.14	2033.57
	2536.08	2049.61	2138.08				1531.03	1530.37	1529.61	2050.53	1806.91	2264.96	2142.72	1669.67	2033.28
	2535.08	2048.68	2137.9				1528.89	1528.18	1528.18	2049.61	1806.25	2264.71	2138.08	1668.03	2031.26
	2532.22	2048.03	2136.61				1527.89	1526.81	1526.28	2048.68	1805.47	2263.81	2137.9	1666.43	2031.18
	2532.11	2046.83	2135.49				1525.41	1524.85	1524.42	2048.03	1804.59	2263.26	2136.61	1666.43	2030.94
	2530.32	2045.91	2134.09				1524.38	1523.43	1522	2046.83	1804.5	2262.85	2135.49	1661.81	2029.81
	2529.14	2045.14	2133.56				1522	1521.99	1521.51	2045.91	1803.06	2261.95	2134.09	1660.88	2029.26
	2528.14	2042.67	2131.58				1521.05	1520.1	1519.46	2045.14	1802.22	2260.37	2133.56	1656.72	2028.78
	2528.14	2038.96	2131.25				1518.19	1517.24	1515.72	2042.67	1801.61	2260.23	2131.58	1656.46	2027.87
	2528.14	2037.11	2130.57				1515.5	1515	1514.86	2038.96	1801.22	2256.31	2131.25	1656.25	2027.22
	2525.57	2036.65	2128.08				1514.51	1513.51	1512.96	2037.11	1800.65	2254.95	2130.57	1655.01	2026.71
	2525.17	2035.73	2128.06				1512.96	1512.35	1511.57	2036.65	1800.65	2252.61	2128.08	1654.87	2026.28
	2525.08	2035.49	2127.29				1511.38	1511.06	1510.58	2035.73	1800.65	2252.29	2128.06	1654.53	2025.78
	2524.67	2033.88	2126.81				1509.16	1509.05	1509.05	2035.49	1800.21	2251.02	2127.29	1653.08	2025.32
	2522.24	2033.41	2126.33				1508.06	1507.56	1507.07	2033.88	1800.16	2250	2126.81	1649.31	2025.28
	2521.76	2032.95	2126.07				1506.08	1506.08	1506.08	2033.41	1799.71	2248.88	2126.33	1648.26	2025.26
	2521.7	2032.95	2125.54				1504.88	1504.88	1504.59	2032.95	1797.27	2247.35	2126.07	1647.3	2024.9
	2521.28	2032.02	2125.04				1504.09	1504.09	1503.92	2032.95	1797.19	2247.14	2125.54	1646.82	2024.3
	2521.2	2031.1	2124.03				1503.66	1503.1	1502.7	2032.02	1796.43	2246.54	2125.04	1645.61	2023.54
	2521.2	2030.17	2122.45				1502.5	1501.55	1501.07	2031.1	1795.68	2246.5	2124.03	1645.61	2023
	2520.81	2029.25	2122.43				1500.77	1500.6	1500.12	2030.17	1793.17	2245.14	2122.45	1641.91	2022.91
	2520.33	2028.26	2121.01				1499.83	1499.83	1499.17	2029.25	1791.16	2244.94	2122.43	1639.6	2022.67
	2519.93	2027.86	2120.51				1499.13	1499.13	1498.64	2028.26	1791	2244.74	2121.01	1639.6	2022.32
	2519.38	2026.93	2119.58				1498.22	1497.87	1497.74	2027.86	1790.31	2243.24	2120.51	1639.1	2021.53
	2519.38	2026.81	2118.65				1497.64	1497.27	1496.91	2026.93	1789.65	2242.73	2119.58	1636.36	2020.81
	2519.22	2026.47	2118.34				1496.91	1496.79	1496.79	2026.81	1789.65	2242.34	2118.65	1635.89	2019.52
	2518.72	2023.23	2118.12				1496.43	1496.31	1495.95	2026.47	1789.65	2241.29	2118.34	1634.04	2019.44
	2518.72	2022.77	2118				1495.84	1495.66	1495.47	2023.23	1788.64	2240.82	2118.12	1628.97	2017.95
	2518.43	2022.47	2117.65				1494.89	1494.17	1494.17	2022.77	1788.64	2239.71	2118	1628.49	2017.12
	2518.43	2021.51	2117.25				1493.54	1493.46	1493.46	2022.47	1787.14	2239.49	2117.65	1626.08	2016.98
	2517.48	2020.45	2112.65				1493.46	1493.06	1492.68	2021.51	1786.73	2239.21	2117.25	1625.6	2016.96
	2515.1	2016.29	2111.96				1492.68	1492.51	1492.09	2020.45	1785.2	2234.33	2112.65	1624.79	2013.97
	2514.62	2014.9	2111.65				1492.03	1492.03	1492.03	2016.29	1785.2	2232.17	2111.96	1623.67	2012.89
	2514.15	2014.44	2111.58				1490.7	1490.7	1490.54	2014.9	1785.12	2230.47	2111.65	1622.47	2012.4
	2513.27	2014.44	2111.57				1490.21	1490.16	1490.16	2014.44	1784.25	2229.66	2111.58	1622.01	2012.4
	2512.72	2014.27	2110.14				1489.65	1488.72	1487.75	2014.44	1783.61	2228.65	2111.57	1622.01	2011.9
	2511.78	2011.66	2109.95				1487.28	1487.28	1487.23	2014.27	1783.61	2228.54	2110.14	1617.38	2011.63
	2511.3	2011.66	2109.93				1486.73	1486.33	1486.3	2011.66	1781.6	2228.03	2109.95	1617.38	2010.24
	2510.61	2011.38	2109.45				1485.85	1484.9	1484.75	2011.66	1780.09	2227.87	2109.93	1613.68	2008.93
	2509.87	2009.81	2108.38				1484.67	1484.38	1484.38	2011.38	1777.07	2225.65	2109.45	1610.44	2006.45
	2508.44	2007.04	2107.83				1483	1482.93	1482.45	2009.81	1776.54	2225.17	2108.38	1609.98	2005.04
	2508.2	2005.59	2106.07				1482.45	1481.28	1481.09	2007.04	1773.55	2224.69	2107.83	1609.68	2004.96
	2507.97	2004.72	2106.05				1481.09	1480.78	1480.62	2005.59	1772.55	2224.2	2106.07	1608.24	2004.5
	2507.72	2000.56	2106.05				1480.62	1480.62	1480.04	2004.72	1772.55	2222.82	2106.05	1606.74	2004.4
	2506.75	1999.63	2105.7				1479.67	1479.3	1479.19	2000.56	1772.45	2222.39	2106.05	1605.81	2004.04
	2505.59	1997.78	2105.59				1479.07	1478.8	1478.8	1999.63	1771.94	2222.28	2105.7	1603.96	2003.47
	2505.3	1996.91	2105.37				1478.3	1478.3	1478.24	1997.78	1770.27	2221.11	2105.59	1601.65	2003.12
	2503.79	1996.85	2104.27				1477.29	1477.14	1476.82	1996.91	1770.03	2220.6	2105.37	1598.11	2002.76
	2501.86	1995	2103.66				1476.32	1475.86	1474.91	1996.85	1770.03	2219.09	2104.27	1597.14	2001.29
	2500.83	1991.76	2102.91				1474.43	1473.35	1473.01	1995	1770.03	2219.04	2103.66	1595.17	2001.28
	2499.88	1991.76	2101.52				1472.53	1472.06	1471.58	1991.76	1769.9	2218.9	2102.91	1593.78	2001.23
	2499.88	1990.84	2101.4				1470.63	1469.91	1469.42	1991.76	1769.3	2217.58	2101.52	1590.54	2000.9
	2499.88	1990.84	2100.89				1469.38	1468.46	1468.46	1990.84	1769.3	2216.07	2101.4	1590.08	2000.8
	2499.38	1987.27	2097.4				1468.25	1466.83	1466.83	1990.84	1769.3	2213.11	2100.89	1589.62	1999.82
	2499.03	1987.13	2097.38				1466.83	1466.35	1466.05	1987.27	1768.82	2209.57	2097.4	1589.15	1999.08
	2498.88	1986.79	2096.91				1465.87	1465.41	1465.4	1987.13	1768.02	2209.2	2097.38	1588.23	1998
	2498.88	1986.67	2096.87				1465.4	1464.12	1463.5	1986.79	1767.37	2208.74	2096.91	1587.5	1997
	2497.03	1983.43	2096.06				1463.02	1461.59	1461.44	1986.67	1766.01	2208.53	2096.87	1587.02	1996.4
	2493.43	1983.43	2095.02				1461.23	1460.95	1460.74	1983.43	1765.93	2208.27	2096.06	1586.84	1995.17
	2491.94	1982.51	2094.99				1460.71	1459.21	1459.21	1983.43	1765.93	2207.34	2095.02	1584.99	1994.94
	2491.8	1980.19	2094.99				1458.96	1458.74	1458.74	1982.51	1765.93	2206.85	2094.99	1584.53	1994.83
	2491.8	1978.81	2093.57				1458.47	1458.26	1458.26	1980.19	1765.44	2204.92	2094.99	1578.34	1994.62
	2490.37	1978.81	2092.8				1457.37	1457.37	1457.37	1978.81	1765	2204.53	2093.57	1575.44	1993.69
	2489.87	1976.49	2091.13				1457.37	1457.31	1456.84	1978.81	1764.5	2203.5	2092.8	1574.96	1993.63
	2489.39	1976.49	2090.65				1456.36	1455.92	1455.89	1976.49	1764.29	2203.24	2091.13	1572.07	1992.86
	2488.94	1975.57	2089.2				1455.49	1454.93	1454.5	1976.49	1764	2202.49	2090.65	1571.57	1992.66
	2488.47	1975.57	2088.31				1454.47	1453.51	1453.03	1975.57	1761.48	2198.47	2089.2	1571.57	1992.56
	2487.99	1971.84	2088.24				1453.01	1452.56	1451.53	1975.57	1760.71	2198.23	2088.31	1571.57	1991.51
	2487.48	1971.4	2087.97				1451.13	1450.65	1449.23	1971.84	1760.47	2197.53	2088.24	1570.18	1989.29
	2486.98	1968.16	2087.42				1448.55	1448.55	1448.21	1971.4	1758.46	2195.84	2087.97	1569.18	1989.14
	2485.99	1962.61	2087.27				1447.8	1447.56	1447.24	1968.16	1758.21	2194.02	2087.42	1568.79	1987.89
	2485.99	1961.71	2086.31				1446.85	1445.8	1445.57	1962.61	1758.21	2193.47	2087.27	1566.94	1986.8
	2485.49	1958.34	2085.82				1445.31	1444.95	1444.95	1961.71	1757.73	2191.23	2086.31	1563.39	1985.19
	2485.05	1957.98	2085.82				1443.38	1441.94	1441.61	1958.34	1757.46	2191.1	2085.82	1560.01	1984.89
	2485	1957.98	2085.81				1440.67	1440.62	1440.01	1957.98	1757.14	2190.93	2085.82	1558.61	1984.13
	2484.72	1957.37	2085.63				1439.53	1439.04	1438.76	1957.98	1756.76	2190.53	2085.81	1558.15	1982.15
	2483.51	1954.74	2085.16				1438.63	1438.21	1438.08	1957.37	1755.95	2186.6	2085.63	1557.22	1981.53
	2483.12	1953.82	2084.68				1437.81	1437.6	1437.6	1954.74	1754.44	2186.33	2085.16	1555.83	1981.25
	2482.02	1951.5	2083.41				1437.6	1437.6	1436.65	1953.82	1752.93	2185.15	2084.68	1555.83	1980.03
	2481.3	1951.1	2083.29				1436.15	1435.67	1435.18	1951.5	1750.01	2184.18	2083.41	1555.37	1979.6
	2481.03	1950.62	2082.28				1434.7	1434.66	1434.48	1951.1	1750	2183.22	2083.29	1553.52	1979.24
	2481.03	1947.73	2080.27				1434.17	1434.17	1434.17	1950.62	1749.05	2182.88	2082.28	1553.52	1979.17
	2480.04	1947.34	2078.26				1433.53	1433.32	1433.18	1947.73	1748.91	2182.23	2080.27	1553.52	1978.28
	2479.43	1946.87	2078.04				1432.68	1432.58	1432.11	1947.34	1747.96	2182.11	2078.26	1551.82	1975.2
	2479.05	1945.95	2076.25				1432.11	1431.69	1431.69	1946.87	1747.6	2181.87	2078.04	1550.85	1974.83
	2477.82	1945.8	2074.25				1430.36	1430.2	1430.2	1945.95	1747.45	2181.29	2076.25	1550.37	1974.67
	2476.85	1944.56	2074.24				1428.43	1428.3	1427.82	1945.8	1746.89	2181.29	2074.25	1550.28	1973.56
	2476.07	1943.39	2073.23				1426.99	1425.45	1425.01	1944.56	1744.71	2180.81	2074.24	1549.89	1973.22
	2475.89	1943.17	2071.61				1424.49	1424.02	1423.13	1943.39	1744.71	2180.69	2073.23	1547.5	1973.19
	2475.62	1941.94	2070.57				1423.07	1422.76	1422.12	1943.17	1743.26	2180.36	2071.61	1546.99	1972.72
	2475.58	1941.78	2070.57				1422.12	1421.64	1421.27	1941.94	1742.3	2176.9	2070.57	1545.65	1971.58
	2475.08	1940.86	2069.21				1420.72	1420.28	1419.79	1941.78	1742.3	2176.9	2070.57	1544.26	1970.91
	2474.44	1940.39	2068.71				1419.75	1419.74	1419.74	1940.86	1741.33	2176.47	2069.21	1544.26	1970.9
	2474.2	1939.47	2067.99				1419.74	1419.74	1419.27	1940.39	1741.33	2176.47	2068.71	1544.1	1970.37
	2474.09	1938.56	2067.99				1418.31	1417.34	1415.46	1939.47	1740.36	2176.34	2067.99	1543.34	1969.84
	2473.96	1937.12	2067.31				1414.98	1414.93	1414.83	1938.56	1739.35	2175.99	2067.99	1540.56	1969.62
	2473.72	1934.22	2065.91				1414.51	1414.25	1413.84	1937.12	1738.85	2175.84	2067.31	1540.1	1968.36
	2473.48	1933.45	2065.69				1413.48	1412.6	1412.35	1934.22	1738.34	2174.06	2065.91	1540.1	1968.21
	2470.87	1931.81	2064.18				1412.35	1411.85	1411.65	1933.45	1737.96	2174.06	2065.69	1537.79	1966.53
	2469.63	1931.81	2063.17				1411.65	1411.36	1411.18	1931.81	1737.76	2173.59	2064.18	1536.86	1966.1
	2468.97	1928.92	2062.74				1410.86	1410.86	1410.7	1931.81	1737.34	2173.09	2063.17	1535.47	1966.08
	2468.14	1928.92	2062.67				1410.11	1409.87	1409.87	1928.92	1737.34	2172.64	2062.74	1535.47	1965.05
	2468.14	1928.44	2062.17				1409.63	1409.28	1409.28	1928.92	1736.73	2172.42	2062.67	1533.16	1964.39
	2468.01	1924.2	2061.85				1408.88	1408.88	1408.88	1928.44	1735.55	2172.17	2062.17	1533.01	1963.56
	2466.65	1923.27	2061.34				1408.38	1408.38	1407.39	1924.2	1734.82	2170.68	2061.85	1531.31	1961.15
	2464.68	1922.35	2060.91				1407.37	1407.21	1406.89	1923.27	1734.82	2170.2	2061.34	1529.63	1960.52
	2461.36	1921.88	2060.16				1406.4	1405.94	1405.94	1922.35	1733.82	2169.8	2060.91	1529.45	1959.74
	2459.45	1920.03	2057.19				1405.29	1404.91	1404.04	1921.88	1733.67	2165.79	2060.16	1528.99	1958.34
	2458.5	1918.31	2056.49				1403.57	1403.57	1403.42	1920.03	1733.16	2164.9	2057.19	1528.67	1957.97
	2457.23	1918.18	2053.62				1403.09	1402.87	1402.62	1918.31	1732.81	2164.86	2056.49	1528.67	1957.94
	2457.08	1916.33	2053.11				1402.39	1401.93	1401.93	1918.18	1731.3	2164.77	2053.62	1526.68	1956.91
	2454.22	1914.02	2053.11				1401.66	1400.94	1400.46	1916.33	1730.72	2162.97	2053.11	1524.81	1956.14
	2454.22	1912.17	2052.93				1400.45	1400.24	1398.6	1914.02	1730.3	2161.52	2053.11	1522.51	1955.97
	2453.26	1911.08	2051.1				1398.34	1398.05	1397.38	1912.17	1728.57	2161.13	2052.93	1522.51	1954.87
	2452.74	1906.61	2050.49				1397.38	1397.38	1397.09	1911.08	1728.28	2160.85	2051.1	1522.05	1953.36
	2449.94	1906.15	2046.77				1395.98	1395.96	1394.68	1906.61	1725.27	2159.86	2050.49	1521.59	1952.25
	2449.79	1905.22	2046.45				1394.68	1394.53	1394.06	1906.15	1723.76	2159.59	2046.77	1518.35	1950.73
	2449.47	1901.52	2046.07				1394.06	1393.58	1393.23	1905.22	1723.49	2158.74	2046.45	1517.42	1950.1
	2448.8	1898.75	2045.14				1392.15	1392.15	1392.15	1901.52	1722.96	2154.21	2046.07	1513.26	1948.57
	2447.92	1898.75	2044.56				1392.15	1391.2	1391.2	1898.75	1722.75	2154.18	2045.14	1511.31	1947.82
	2447.56	1898.75	2043.56				1390.03	1389.3	1389.04	1898.75	1722.75	2153.71	2044.56	1510.48	1947.53
	2447.56	1897.36	2043.56				1388.82	1388.41	1388.35	1898.75	1722.25	2153.71	2043.56	1508.17	1947.48
	2446.61	1896.89	2043.07				1388.05	1386.44	1385.57	1897.36	1721.56	2153.28	2043.56	1507.24	1947.03
	2445.82	1896.13	2042.65				1385.51	1385.02	1384.55	1896.89	1721.43	2151.7	2043.07	1506.32	1946.26
	2445.66	1896.13	2041.71				1384.54	1384.08	1384.07	1896.13	1720.23	2150.39	2042.65	1502.63	1944.15
	2444.83	1895.97	2040.31				1384.07	1384.07	1383.09	1896.13	1719.63	2148.02	2041.71	1502.62	1944.06
	2444.33	1895.97	2040.04				1383.09	1382.64	1382.62	1895.97	1718.37	2147.12	2040.31	1501.23	1943.67
	2443.15	1895.51	2039.3				1380.61	1380.11	1379.04	1895.97	1718.18	2145.13	2040.04	1500.3	1943.14
	2442.33	1894.12	2038.91				1378.13	1378.13	1377.88	1895.51	1718.18	2144.97	2039.3	1497.52	1943.06
	2441.86	1893.65	2038.53				1377.8	1377.41	1377.41	1894.12	1717.72	2144.71	2038.91	1497.32	1942.45
	2440.86	1892.73	2038.09				1376.15	1375.98	1375.87	1893.65	1717.35	2142.72	2038.53	1496.6	1942.44
	2439.48	1892.27	2038.09				1375.03	1375.03	1375.03	1892.73	1715.31	2142.24	2038.09	1494.43	1942.29
	2438.05	1891.34	2036.97				1374.55	1373.46	1372.97	1892.27	1715.29	2139.19	2038.09	1494.29	1941.66
	2437.1	1891.34	2036.64				1372.67	1372.65	1372.49	1891.34	1712.88	2138.08	2036.97	1493.95	1940.86
	2436.9	1890.88	2036.16				1372.18	1372.01	1372.01	1891.34	1712.19	2137.9	2036.64	1493.82	1940.81
	2436.79	1889.49	2036.02				1371.7	1371.68	1370.27	1890.88	1711.18	2137.79	2036.16	1490.58	1940.79
	2436.62	1888.1	2034.5				1370.27	1369.8	1369.8	1889.49	1710.18	2136.61	2036.02	1490.58	1940.6
	2435.86	1882.09	2034.5				1369.8	1369.7	1367.42	1888.1	1709.99	2135.49	2034.5	1485.95	1940.6
	2435.67	1882.09	2033.75				1367.19	1366.94	1366.72	1882.09	1708.54	2134.09	2034.5	1485.03	1940.48
	2435.41	1880.21	2033.7				1366.7	1366.47	1366.22	1882.09	1708.54	2133.56	2033.75	1484.79	1939.99
	2435.38	1879.31	2033.08				1365.99	1365.73	1365.26	1880.21	1707.14	2133.08	2033.7	1482.86	1939.6
	2434.9	1877.46	2032.99				1365.26	1365.04	1364.78	1879.31	1706.15	2131.58	2033.08	1479.01	1939
	2433.29	1875.39	2032.84				1363.62	1363.33	1363.25	1877.46	1706.13	2131.25	2032.99	1478.52	1934.01
	2432.82	1874.22	2032.31				1363.14	1362.66	1361.71	1875.39	1706.13	2130.57	2032.84	1478.09	1933.68
	2431.94	1873.76	2031.9				1361.44	1361.44	1361.24	1874.22	1705.65	2128.14	2032.31	1478.09	1933.68
	2431.44	1870.05	2031.63				1361.24	1359.47	1358.79	1873.76	1705.65	2128.06	2031.9	1477.62	1932.72
	2431.04	1868.2	2031.08				1358.38	1358.03	1356.96	1870.05	1705.65	2127.29	2031.63	1477.16	1932.39
	2430.95	1865.89	2030.38				1356.31	1356.31	1356.01	1868.2	1705.15	2126.81	2031.08	1474.39	1930.71
	2430.45	1863.58	2029.81				1355.13	1355.05	1354.65	1865.89	1704.68	2126.81	2030.38	1474.39	1930.44
	2429.11	1863.58	2028.78				1354.33	1354.1	1354.1	1863.58	1704.59	2126.33	2029.81	1470.8	1930.34
	2428.96	1861.72	2027.82				1353.83	1353.63	1352.84	1863.58	1704.59	2125.77	2028.78	1470.22	1930.08
	2428.96	1858.02	2027.23				1352.67	1352.24	1351.27	1861.72	1704.2	2125.54	2027.82	1469.84	1929.89
	2428.54	1856.63	2027.22				1350.86	1350.77	1350.36	1858.02	1702.55	2125.3	2027.23	1461.16	1927.84
	2427.99	1854.78	2026.96				1350.19	1349.82	1349.35	1856.63	1702.13	2125.18	2027.22	1460.5	1927.17
	2427.47	1853.69	2026.7				1348.38	1347.92	1347.88	1854.78	1702.13	2125.04	2026.96	1459.23	1926.16
	2427.47	1852.01	2026.46				1347.88	1346.97	1346.39	1853.69	1701.62	2124.03	2026.7	1458.74	1924.79
	2424.26	1849.23	2026.46				1346.39	1345.97	1345.49	1852.01	1700.62	2122.43	2026.46	1457.73	1923.81
	2424	1848.39	2024.36				1345.07	1345	1344.11	1849.23	1700.12	2121.01	2026.46	1457.26	1923.63
	2423.31	1847.38	2023.98				1344.11	1344.04	1343.08	1848.39	1700	2120.51	2024.36	1456.8	1923.13
	2423.01	1847.38	2023.92				1342.92	1341.74	1341.74	1847.38	1699.11	2119.58	2023.98	1455.88	1922.44
	2422.51	1844.14	2023.9				1341.26	1340.66	1339.7	1847.38	1698.61	2118.65	2023.92	1454.49	1922.26
	2421.14	1843.21	2022.18				1339.36	1338.88	1338.46	1844.14	1698.1	2118.61	2023.9	1453.44	1922.14
	2419.03	1843.08	2020.25				1338.25	1337.96	1337.77	1843.21	1697.93	2118.34	2022.18	1453.1	1918.9
	2418.55	1841.64	2019.77				1337.29	1336.97	1336.03	1843.08	1697.6	2118.12	2020.25	1451.71	1918.41
	2416.09	1840.9	2019.23				1335.84	1335.48	1334.99	1841.64	1696.09	2118	2019.77	1451.71	1917.41
	2416.07	1839.22	2018.8				1334.88	1334.54	1333.91	1840.9	1695.09	2117.72	2019.23	1450.55	1917.28
	2415.28	1839.22	2017.4				1332.95	1332.7	1332.01	1839.22	1694.58	2117.72	2018.8	1448.14	1916.67
	2415.12	1839.05	2016.9				1331.98	1331.5	1331.27	1839.22	1694.39	2117.65	2017.4	1447.17	1916.06
	2414.64	1837.2	2016.9				1331.27	1330.8	1330.03	1839.05	1693.37	2117.25	2016.9	1446.69	1916.06
	2414.27	1836.27	2011.37				1330.03	1329.85	1329.57	1837.2	1693.11	2112.04	2016.9	1442.92	1915.7
	2414.08	1833.03	2011.1				1329.09	1328.54	1328.54	1836.27	1692.63	2111.96	2011.37	1441.07	1913.81
	2413.59	1832.47	2009.18				1327.94	1327.94	1327.55	1833.03	1691.33	2111.65	2011.1	1439.94	1913.03
	2413.32	1831.18	2006.75				1327.47	1326.68	1326.06	1832.47	1691.06	2111.57	2009.18	1439.21	1912.89
	2413.19	1831.03	2006.16				1325.71	1325.56	1325.23	1831.18	1690.56	2111.09	2006.75	1438.97	1912.22
	2411.89	1830.72	2005.33				1325.23	1325.07	1325.07	1831.03	1689.8	2111.09	2006.16	1436.44	1911.73
	2411.75	1830.26	2004.34				1324.61	1323.79	1323.66	1830.72	1689.73	2110.72	2005.33	1436.44	1911.55
	2410.61	1828.62	2002.93				1323.58	1323.09	1323.09	1830.26	1688.78	2110.14	2004.34	1429.81	1911.29
	2410.3	1825.63	2002.42				1322.8	1321.86	1320.81	1828.62	1688.29	2109.95	2002.93	1427.88	1911.29
	2409.99	1825.24	2002.41				1320.41	1320.33	1319.86	1825.63	1688.29	2109.93	2002.42	1426.44	1911.23
	2409.62	1823.31	2002.31				1319.86	1319.44	1319.12	1825.24	1688.29	2109.45	2002.41	1422.56	1911.17
	2408.63	1822.85	1999.62				1318.91	1317	1316.53	1823.31	1687.54	2108.49	2002.31	1418.72	1911
	2407.89	1821	1999.52				1316.14	1315.96	1314.65	1822.85	1687.32	2108.38	1999.62	1413.76	1909.6
	2407.64	1814.52	1998.88				1314.62	1314.15	1314.15	1821	1686.84	2106.07	1999.52	1412.93	1909.4
	2407.61	1813.67	1998.73				1314.15	1314.14	1314.14	1814.52	1686.03	2106.07	1998.88	1409.56	1908.48
	2407.41	1813.18	1998.69				1313.66	1312.72	1312.25	1813.67	1684.69	2106.05	1998.73	1408.67	1908.26
	2406.64	1812.67	1998.29				1312.25	1312.21	1311.68	1813.18	1684.18	2106.05	1998.69	1407.28	1907.77
	2404.28	1812.21	1996.39				1311.3	1311.18	1310.82	1812.67	1683.67	2105.7	1998.29	1407.15	1907.43
	2403.8	1810.36	1996.14				1310.35	1309.2	1308.21	1812.21	1683.01	2105.59	1996.39	1405.9	1906.04
	2403.33	1809.43	1995.89				1307.49	1306.54	1306.42	1810.36	1682.98	2105.59	1996.14	1405.9	1904.1
	2403.17	1809.43	1995.78				1305.73	1305.59	1305.23	1809.43	1682.02	2104.27	1995.89	1403.77	1902.92
	2403.17	1806.19	1994.62				1304.64	1303.69	1303.53	1809.43	1682.01	2103.66	1995.78	1403.12	1902.8
	2402.18	1806.19	1993.56				1302.75	1302.75	1302.75	1806.19	1681.54	2102.91	1994.62	1400.39	1902.32
	2402.18	1804.99	1993.25				1302.75	1302.73	1302.08	1806.19	1681.51	2101.52	1993.56	1398.95	1901.25
	2402.1	1804.34	1992.94				1301.78	1301.76	1301.6	1804.99	1680	2101.4	1993.25	1396.18	1901.04
	2400.95	1801.56	1992.62				1301.31	1299.88	1299.88	1804.34	1678.49	2100.89	1992.94	1392.2	1900.32
	2400.95	1800.64	1992.25				1299.4	1299.28	1298.79	1801.56	1678.49	2097.4	1992.62	1392.01	1899.66
	2399.52	1799.71	1991.75				1298.71	1298.45	1296.31	1800.64	1678.06	2097.38	1992.25	1392.01	1896.28
	2398.71	1798.79	1991.75				1296.3	1295.33	1294.37	1799.71	1677.68	2096.91	1991.75	1390.62	1895.93
	2395.74	1798.33	1991.51				1294.37	1294.32	1294.17	1798.79	1677.68	2096.87	1991.75	1390.16	1895.34
	2395.24	1797.86	1990.24				1293.83	1293.4	1293.22	1798.33	1677.19	2094.99	1991.51	1387.38	1892.98
	2395.24	1796.01	1989.88				1292.92	1292.92	1292.27	1797.86	1675	2094.99	1990.24	1385.07	1892.78
	2394.77	1795.55	1988.89				1291.47	1290.85	1290.84	1796.01	1673.46	2093.57	1989.88	1383.68	1892.42
	2393.26	1793.23	1988.43				1290.37	1289.55	1289.55	1795.55	1673.46	2092.8	1988.89	1382.07	1891.89
	2392.46	1790.92	1987.89				1288.94	1288.58	1287.52	1793.23	1673.34	2091.13	1988.43	1381.83	1891.66
	2392.26	1790.52	1987.49				1286.09	1285.89	1285.61	1790.92	1672.95	2090.65	1987.89	1379.66	1890.91
	2390.28	1789.56	1987.46				1284.72	1283.71	1283.41	1790.52	1672.95	2089.68	1987.49	1376.74	1889.28
	2387.8	1789.07	1987.46				1283.23	1282.92	1282.31	1789.56	1672.95	2089.2	1987.46	1376.74	1888.62
	2386.81	1787.68	1987.22				1282.28	1281.81	1281.33	1789.07	1668.93	2088.31	1987.46	1375.82	1887.34
	2386.81	1787.68	1986.5				1280.93	1279.94	1278.95	1787.68	1668.37	2088.24	1987.22	1372.58	1886.54
	2386.31	1787.22	1986.5				1278.95	1278.45	1278.45	1787.68	1667.42	2087.97	1986.5	1370.98	1885.74
	2386.21	1786.18	1985.72				1276.1	1275.56	1274.2	1787.22	1666.59	2087.42	1986.5	1368.87	1885.51
	2384.78	1784.44	1985.05				1274.2	1274.2	1273.25	1786.18	1665.91	2087.27	1985.72	1366.56	1884.24
	2384.3	1783.98	1984.57				1271.7	1270.97	1270.87	1784.44	1662.73	2086.31	1985.05	1365.17	1884.06
	2382.88	1781.2	1983.61				1270.02	1268.97	1268.54	1783.98	1661.22	2085.82	1984.57	1365.17	1878.79
	2381.35	1780.39	1983.29				1268.33	1268.04	1267.06	1781.2	1660.88	2085.82	1983.61	1363.78	1877.75
	2380.86	1779.81	1982.83				1267.05	1266.88	1266.55	1780.39	1660.32	2085.81	1983.29	1361.82	1877.15
	2380.4	1778.89	1981.47				1266.4	1266.11	1265.91	1779.81	1659.88	2085.63	1982.83	1361.01	1877.11
	2379.87	1778.46	1980.18				1265.91	1265.91	1265.64	1778.89	1658.39	2085.16	1981.47	1357.48	1876.8
	2379.55	1778.43	1980.18				1265.43	1265.43	1265.43	1778.46	1657.86	2084.68	1980.18	1354.99	1875.62
	2378.87	1777.5	1979.57				1265.06	1264.68	1264.68	1778.43	1657.14	2083.41	1980.18	1354.07	1874.64
	2377.65	1774.26	1978.67				1264.57	1264.47	1264.21	1777.5	1656.63	2083.29	1979.57	1353.14	1874.54
	2376.06	1773.8	1978.62				1263.08	1262.58	1262.16	1774.26	1656.36	2082.28	1978.67	1350.36	1873.79
	2375.58	1773.64	1978.3				1260.61	1260.13	1260.13	1773.8	1654.85	2080.27	1978.62	1349.44	1873.07
	2375.27	1773.16	1978.15				1260.1	1259.93	1259.61	1773.64	1653.34	2078.26	1978.3	1349.28	1871.74
	2373.91	1769.63	1977.69				1259.61	1258.62	1258.03	1773.16	1653.34	2078.04	1978.15	1341.57	1870.82
	2373.91	1769.17	1976.29				1257.72	1257.13	1257.08	1769.63	1652.6	2076.25	1977.69	1340.64	1869.21
	2372.41	1762.69	1974.89				1257.08	1257.08	1256.12	1769.17	1651.33	2076.18	1976.29	1338.33	1867.9
	2370.51	1761.77	1973.95				1255.79	1255.65	1255.14	1762.69	1650.32	2075.71	1974.89	1337.87	1866.25
	2370.51	1759.17	1973.5				1254.65	1254.34	1254.34	1761.77	1649.31	2074.25	1973.95	1337.22	1866.16
	2370.44	1758.53	1973.14				1251.67	1250.92	1250.42	1759.17	1647.78	2074.24	1973.5	1336.48	1865.63
	2369.56	1758.06	1972.85				1249.94	1249.94	1249.19	1758.53	1647.45	2073.23	1973.14	1336.48	1864.87
	2368.96	1757.14	1971.55				1248.04	1246.22	1246.14	1758.06	1646.43	2071.61	1972.85	1333.24	1861.61
	2368.46	1754.82	1970.96				1245.23	1244.69	1244.23	1757.14	1646.3	2070.57	1971.55	1329.51	1861.24
	2368.33	1753.44	1970.68				1244.23	1244.21	1244.21	1754.82	1645.79	2070.57	1970.96	1323.72	1861.15
	2367.66	1752.05	1969.75				1243.74	1242.33	1242.33	1753.44	1645.79	2070.39	1970.68	1323.06	1860.65
	2366.48	1751.12	1969.29				1242.25	1241.86	1241.76	1752.05	1645.41	2069.21	1969.75	1319.86	1860.07
	2365.93	1749.73	1967.69				1241.38	1241.26	1240.27	1751.12	1644.89	2068.71	1969.29	1316.58	1859.97
	2365.76	1747.88	1966.95				1239.77	1239.39	1239.28	1749.73	1644.39	2068.01	1967.69	1315.04	1856.77
	2365.28	1745.57	1966.6				1239.18	1238.53	1238.28	1747.88	1643.28	2067.99	1966.95	1314.73	1856.59
	2364.33	1743.72	1966.48				1238.05	1238.05	1237.1	1745.57	1642.96	2067.99	1966.6	1312.88	1856.43
	2363.5	1743.26	1966.25				1236.8	1236.62	1236.62	1743.72	1642.27	2067.31	1966.48	1312.15	1856.06
	2363.38	1737.7	1965.09				1236.15	1236.15	1236.15	1743.26	1641.77	2065.91	1966.25	1311.95	1855.92
	2362.56	1737.7	1964.09				1236.02	1235.2	1235.2	1737.7	1641.51	2065.69	1965.09	1311.49	1854.65
	2361.11	1736.99	1962.87				1234.81	1234.72	1234.09	1737.7	1641.51	2064.18	1964.09	1309.25	1854.41
	2358.7	1734.46	1962.87				1233.77	1233.33	1233.29	1736.99	1641.33	2063.17	1962.87	1309.25	1853.93
	2357.19	1732.61	1962.29				1232.83	1232.64	1231.67	1734.46	1641.03	2063.16	1962.87	1307.33	1851.77
	2356.72	1731.69	1961.91				1231.67	1230.92	1230.44	1732.61	1640.76	2062.74	1962.29	1303.16	1851.72
	2355.29	1731.69	1960.88				1229.96	1229.49	1229.26	1731.69	1640.26	2062.67	1961.91	1303.16	1851.26
	2354.08	1731.22	1960.46				1229.01	1228.91	1228.78	1731.69	1639.76	2062.17	1960.88	1302.7	1850.69
	2353.88	1730.76	1959.06				1226.63	1226.16	1225.89	1731.22	1639.29	2061.85	1960.46	1301.31	1849.87
	2353.86	1727.52	1958.56				1224.26	1224.26	1223.78	1730.76	1638.62	2061.34	1959.06	1299.46	1849.27
	2352.43	1725.67	1957.09				1223.41	1222.91	1222.41	1727.52	1638.62	2060.91	1958.56	1298.53	1848.75
	2351.47	1724.28	1955.16				1222.35	1221.92	1221.42	1725.67	1637.65	2060.16	1957.09	1296.68	1847.61
	2351.47	1720.12	1953.91				1221.4	1221.07	1220.43	1724.28	1637.65	2056.49	1955.16	1294.37	1845.86
	2350.61	1720.11	1953.88				1220.43	1219.98	1219.62	1720.12	1636.24	2053.62	1953.91	1292.98	1844.86
	2350.11	1719.65	1953.53				1219.5	1218.94	1218.45	1720.11	1636.21	2053.11	1953.88	1292.86	1844.31
	2347.68	1718.73	1951.78				1217.95	1217.69	1217.6	1719.65	1635.2	2053.11	1953.53	1289.74	1843.8
	2347.61	1718.27	1949.67				1216.96	1216.65	1216.65	1718.73	1635.2	2052.93	1951.78	1289	1843.59
	2346.81	1718.27	1949				1215.76	1215.7	1215.7	1718.27	1635.2	2051.1	1949.67	1288.82	1843.3
	2346.64	1717.34	1948.23				1214.74	1214.31	1213.98	1718.27	1633.72	2050.49	1949	1288.04	1842.58
	2346.32	1717.34	1946.81				1212.84	1212.28	1211.41	1717.34	1633.72	2048.17	1948.23	1288.04	1841.42
	2346.16	1715.49	1945.98				1211.41	1210.94	1210.51	1717.34	1633.67	2048.12	1946.81	1285.11	1841.31
	2345.78	1714.33	1945.52				1210.45	1209.99	1209.97	1715.49	1633.31	2047.25	1945.98	1284.19	1840.76
	2343.88	1712.71	1945.52				1209.51	1209.49	1209.04	1714.33	1631.38	2046.77	1945.52	1282.8	1840.47
	2343.27	1711.92	1944.97				1208.56	1207.39	1207.13	1712.71	1630.9	2046.45	1945.52	1280.32	1840.28
	2343.17	1711.92	1943.59				1206.55	1206.05	1205.71	1711.92	1630.2	2046.07	1944.97	1278.87	1838.84
	2342.93	1710.4	1942.2				1205.71	1205.15	1204.28	1711.92	1629.7	2044.56	1943.59	1278.63	1838.75
	2342.67	1709.99	1942.14				1204.19	1203.7	1202.38	1710.4	1629.08	2043.56	1942.2	1278.17	1838.67
	2342.18	1709.47	1941.75				1201.43	1201.09	1199.85	1709.99	1628.49	2043.56	1942.14	1278.17	1837.74
	2341.02	1708.55	1941.46				1198.4	1198.1	1197.62	1709.47	1628.01	2043.07	1941.75	1274.01	1837.45
	2340.55	1707.62	1940.8				1197.62	1197.43	1196.64	1708.55	1627.53	2042.65	1941.46	1273.54	1837.34
	2338.71	1706.7	1940.79				1196.47	1195.72	1195.51	1707.62	1627.18	2041.71	1940.8	1271.64	1833.43
	2338.17	1706.7	1940.69				1195.24	1195.14	1195.02	1706.7	1627.04	2041.63	1940.79	1271.64	1832.97
	2335.55	1706.7	1938.94				1194.29	1194.15	1193.65	1706.7	1625.17	2040.31	1940.69	1269.84	1830.4
	2334.36	1705.77	1938.93				1192.87	1192.39	1191.91	1706.7	1625.12	2040.04	1938.94	1269.71	1830.15
	2334.24	1705.31	1938.46				1191.67	1191.44	1190.96	1705.77	1624.49	2039.3	1938.93	1266.14	1829.67
	2333.62	1704.85	1938.01				1190.68	1190.01	1189.54	1705.31	1624.49	2039.06	1938.46	1263.36	1829.54
	2330.73	1702.75	1937.08				1189.24	1189.24	1187.16	1704.85	1623.98	2038.91	1938.01	1262.96	1827.88
	2330.56	1700.83	1936.84				1186.71	1186.68	1186.21	1702.75	1623.66	2038.53	1937.08	1261.99	1827.49
	2330.56	1699.76	1936.42				1186.21	1185.88	1185.72	1700.83	1622.65	2038.09	1936.84	1257.65	1826.96
	2330.28	1697.93	1935.92				1185.38	1184.73	1184.73	1699.76	1622.65	2038.09	1936.42	1255.03	1826.52
	2330.25	1696.98	1935.92				1183.73	1183.73	1183.35	1697.93	1622.22	2036.97	1935.92	1253.64	1825.24
	2330.25	1696.48	1935.42				1182.88	1182.88	1182.48	1696.98	1622.22	2036.64	1935.92	1251.79	1822.56
	2329.61	1694.66	1934.25				1182.4	1181.93	1181.04	1696.48	1622.22	2036.16	1935.42	1249.48	1821.84
	2329.28	1690.04	1934.02				1180.56	1180.5	1180.26	1694.66	1620.64	2034.5	1934.25	1249.46	1821.77
	2329.13	1689.57	1933.46				1180.02	1179.55	1179.27	1690.04	1619.64	2034.5	1934.02	1246.7	1820.3
	2328.29	1686.8	1932.9				1179.07	1179.07	1178.78	1689.57	1619.13	2033.75	1933.46	1242.71	1819.83
	2328.18	1686.36	1932.86				1178.28	1177.17	1177.08	1686.8	1618.85	2033.75	1932.9	1242.71	1819.37
	2327.35	1681.71	1932.38				1174.81	1174.32	1173.32	1686.36	1618.63	2033.7	1932.86	1241.61	1818.87
	2327.23	1678.16	1931.53				1172.89	1172.89	1172.84	1681.71	1618.63	2033.08	1932.38	1241.61	1818.09
	2325.42	1678.01	1930.54				1172.84	1171.88	1171.83	1678.16	1618.13	2032.99	1931.53	1237.88	1817.78
	2325.33	1676.71	1930.52				1171.83	1171.46	1171.46	1678.01	1618.13	2032.84	1930.54	1236.06	1816.51
	2324.94	1673.84	1930.37				1170.51	1170.04	1170.04	1676.71	1616.62	2032.31	1930.52	1234.67	1816.41
	2324.82	1673.84	1929.89				1170.04	1169.46	1169.08	1673.84	1616.33	2032.31	1930.37	1233.28	1816.07
	2323.83	1673.82	1929.61				1168.86	1168.76	1168.13	1673.84	1616.12	2031.9	1929.89	1232.36	1814.06
	2323.33	1673.38	1929.58				1167.87	1167.54	1167.54	1673.82	1615.82	2031.08	1929.61	1230.51	1813.09
	2322.95	1672.91	1925.86				1167.05	1166.71	1166.09	1673.38	1614.8	2030.38	1929.58	1229.58	1811.64
	2322.05	1670.93	1922.85				1166.09	1165.61	1165.39	1672.91	1613.6	2027.82	1925.86	1228.65	1810.37
	2322	1670.14	1921.84				1164.8	1163.85	1162.71	1670.93	1612.6	2027.77	1922.85	1225.88	1810.02
	2321.35	1670.14	1919.36				1162.43	1162.23	1161.75	1670.14	1612.6	2027.23	1921.84	1225.88	1809.72
	2320.85	1669.67	1918.82				1161.75	1161.27	1160.3	1670.14	1612.09	2026.96	1919.36	1225.35	1809.66
	2320.09	1668.03	1918.32				1160.3	1159.96	1159.82	1669.67	1612.09	2026.7	1918.82	1224.95	1809.55
	2317.72	1666.43	1918.31				1159.43	1159.1	1158.62	1668.03	1611.09	2026.46	1918.32	1221.97	1809.27
	2315.89	1666.43	1918.03				1158.37	1157.95	1157.89	1666.43	1610.58	2026.46	1918.31	1219.86	1808.74
	2315.89	1661.81	1918.03				1157.67	1157.45	1157.41	1666.43	1610.16	2024.36	1918.03	1213.77	1808.67
	2315.89	1660.88	1918.03				1157.19	1157.03	1155.77	1661.81	1608.72	2023.98	1918.03	1210.88	1808.67
	2312.49	1656.72	1915.61				1154.97	1153.86	1153.86	1660.88	1608.24	2023.9	1918.03	1209.68	1807.92
	2312.42	1656.46	1915.3				1153.39	1152.99	1152.49	1656.72	1608.16	2022.18	1915.61	1207.37	1805.13
	2312.01	1656.25	1915.06				1151.96	1151.5	1151.49	1656.46	1607.75	2022.08	1915.3	1204.13	1804.61
	2311.92	1655.01	1914.29				1151.14	1151.14	1150.66	1656.25	1607.27	2020.25	1915.06	1199.96	1804.1
	2311.44	1654.87	1914.16				1149.21	1148.73	1148.73	1655.01	1606.31	2019.77	1914.29	1196.26	1803.71
	2311.43	1654.53	1913.7				1148.63	1148.53	1146.76	1654.87	1605.55	2019.23	1914.16	1194.41	1803.21
	2310.93	1653.08	1911.78				1146.73	1146.54	1145.55	1654.53	1605.34	2018.8	1913.7	1193.95	1803.09
	2310.11	1651.63	1911.78				1145.05	1144.56	1143.4	1653.08	1605.1	2017.4	1911.78	1190.24	1801.83
	2308.68	1649.31	1911.71				1142.94	1142.92	1142.57	1651.63	1604.38	2016.9	1911.78	1190.14	1799.84
	2308.45	1648.26	1910.28				1142.46	1141.97	1141.02	1649.31	1603.57	2016.9	1911.71	1188.86	1798.8
	2307.46	1647.3	1909.8				1140.55	1139.12	1139.12	1648.26	1603.06	2013.09	1910.28	1185.15	1798.11
	2307.2	1647	1909.4				1139.1	1138.64	1138.64	1647.3	1602.93	2013.02	1909.8	1177.75	1797.53
	2306.71	1646.82	1909.27				1138.61	1138.12	1137.15	1647	1601.97	2011.67	1909.4	1177.61	1795.98
	2306.47	1645.61	1908.46				1136.67	1136.62	1136.27	1646.82	1601.53	2011.37	1909.27	1177.29	1795.29
	2305.48	1645.61	1908.26				1135.32	1134.84	1134.64	1645.61	1601.03	2011.1	1908.46	1170.37	1794.46
	2305.35	1641.91	1906.74				1134.14	1133.3	1133.15	1645.61	1601.03	2010.12	1908.26	1169.88	1793.32
	2303.92	1640.98	1905.98				1133.15	1132.81	1131.99	1641.91	1600.52	2009.77	1906.74	1168.92	1792.77
	2302.5	1639.6	1903.73				1131.85	1130.88	1130.18	1640.98	1600.52	2009.18	1905.98	1168.49	1792.34
	2302.28	1639.6	1903				1129.92	1129.92	1129.92	1639.6	1598.59	2006.75	1903.73	1168.03	1792.2
	2301.79	1639.1	1902.15				1129.18	1127.99	1126.28	1639.6	1597.96	2006.16	1903	1168.03	1791.87
	2301.51	1637.74	1902.12				1126.28	1125.71	1125.71	1639.1	1596.94	2005.79	1902.15	1167.57	1791.65
	2301.07	1636.36	1901.36				1124.61	1124.13	1123.9	1637.74	1595.92	2005.33	1902.12	1167.11	1790.63
	2300.83	1635.89	1900.19				1123.9	1123.23	1122	1636.36	1595.49	2004.34	1901.36	1166.64	1789.65
	2299.53	1634.04	1899.74				1122	1121.72	1121.24	1635.89	1595.41	2002.93	1900.19	1166.18	1789.24
	2298.42	1628.97	1897.87				1121.24	1120.76	1120.75	1634.04	1594.9	2002.42	1899.74	1162.94	1788.95
	2298.04	1628.49	1897.87				1120.57	1118.77	1118.35	1628.97	1594.39	2002.41	1897.87	1162.48	1788.57
	2298.04	1626.08	1897.7				1118.19	1117.78	1117.72	1628.49	1593.48	2002.31	1897.87	1160.24	1788.54
	2297.05	1625.6	1897.38				1117.24	1116.9	1116.79	1626.08	1593.37	2000.78	1897.7	1158.78	1788.19
	2296.06	1624.79	1896.88				1116.79	1116.77	1115.93	1625.6	1592.98	1999.62	1897.38	1156.39	1788.14
	2295.04	1623.67	1895.85				1115.8	1114.39	1114.01	1624.79	1592.35	1999.52	1896.88	1154.46	1787.84
	2294.89	1622.47	1894.89				1114.01	1113.91	1113.44	1623.67	1591.33	1998.88	1895.85	1154.46	1786.05
	2293.94	1622.47	1894.89				1112.96	1112.48	1112.32	1622.47	1591.33	1998.73	1894.89	1152.76	1785.77
	2293.51	1622.01	1894.13				1111.53	1111.11	1111.11	1622.47	1590.31	1998.69	1894.89	1150.6	1785.62
	2292.99	1622.01	1892.73				1111.06	1110.58	1110.58	1622.01	1589.43	1998.29	1894.13	1150.12	1785.53
	2291.59	1617.38	1892.67				1110.15	1110.11	1108.7	1622.01	1589.29	1997.94	1892.73	1148.67	1785.35
	2291.1	1617.38	1892.12				1108.7	1108.22	1108.2	1617.38	1588.45	1996.39	1892.67	1146.28	1783.67
	2290.6	1613.68	1891.34				1107.73	1106.78	1106.78	1617.38	1586.44	1996.14	1892.12	1145.78	1783.39
	2290.22	1610.44	1890.8				1106.77	1105.81	1105.35	1613.68	1585.71	1995.89	1891.34	1142.58	1781.92
	2290.13	1609.98	1889.59				1104.4	1104.4	1103.89	1610.44	1585.43	1995.78	1890.8	1140.73	1781.8
	2289.11	1609.68	1889.52				1103.89	1103.88	1103.88	1609.98	1584.93	1994.62	1889.59	1140.73	1781.48
	2288.62	1608.24	1889.1				1103.4	1103.39	1102.5	1609.68	1584.12	1993.56	1889.52	1140.47	1781.1
	2288.23	1606.74	1889				1102.43	1099.81	1099.64	1608.24	1583.16	1993.25	1889.1	1137.49	1781.02
	2287.13	1605.81	1888.62				1099.64	1099.64	1099.54	1606.74	1582.41	1992.94	1889	1133.32	1780.96
	2286.64	1605.81	1887.66				1099.06	1098.44	1098.09	1605.81	1581.63	1992.62	1888.62	1131.94	1780.9
	2285.85	1603.96	1887.53				1097.27	1097.27	1096.79	1605.81	1581.41	1992.25	1887.66	1130.55	1780.29
	2285.4	1602.57	1887.17				1096.79	1096.64	1096.31	1603.96	1579.08	1991.75	1887.53	1130.09	1780.24
	2285.38	1601.65	1887.17				1095.68	1095.68	1095.68	1602.57	1578.82	1991.75	1887.17	1130.09	1779.9
	2285.38	1600.26	1886.2				1095.36	1095.36	1094.97	1601.65	1578.57	1990.76	1887.17	1129.86	1779.9
	2284.91	1598.11	1884.48				1094.89	1093.97	1093.94	1600.26	1577.89	1990.24	1886.2	1126.97	1778.11
	2282.52	1597.14	1883.36				1093.75	1092.98	1092.98	1598.11	1576.88	1989.88	1884.48	1126.49	1777.92
	2282.02	1595.63	1881.46				1092.3	1091.82	1091.5	1597.14	1574.96	1988.89	1883.36	1125.46	1777.59
	2281.68	1595.17	1881.39				1091.01	1090.86	1089.89	1595.63	1574.37	1988.43	1881.46	1116.2	1777.37
	2280.68	1593.78	1880.21				1089.41	1089.18	1089.18	1595.17	1572.86	1987.49	1881.39	1115.74	1775.94
	2279.82	1590.54	1879.15				1089.02	1088.7	1088.23	1593.78	1569.84	1987.46	1880.21	1115.74	1775.7
	2279.67	1590.08	1878.58				1087.48	1087.28	1086.8	1590.54	1569.39	1987.22	1879.15	1114.81	1774.66
	2277.29	1589.62	1878.5				1086.52	1086.03	1086.03	1590.08	1568.84	1986.5	1878.58	1110.19	1773.2
	2276.34	1589.15	1876.07				1085.38	1085.38	1084.9	1589.62	1568.69	1986.5	1878.5	1109.26	1771.39
	2275.72	1588.69	1874.92				1084.65	1084.42	1083.56	1589.15	1566.82	1985.72	1876.07	1105.1	1770.79
	2274.91	1588.23	1874.37				1083.14	1082.66	1082.57	1588.69	1566.32	1985.05	1874.92	1104.79	1770.65
	2273.48	1587.5	1872.71				1082.18	1082.05	1081.09	1588.23	1565.82	1984.57	1874.37	1102.86	1768.85
	2272.86	1587.3	1871.58				1080.09	1079.77	1079.67	1587.5	1565.82	1983.61	1872.71	1102.86	1767.8
	2272.75	1587.02	1868.64				1079.19	1078.78	1078.32	1587.3	1565.82	1983.29	1871.58	1100.93	1767.51
	2272.25	1586.84	1868.02				1077.35	1076.87	1076.81	1587.02	1564.84	1982.83	1868.64	1096.59	1767.27
	2272.25	1584.99	1867.89				1075.86	1075.39	1075.39	1586.84	1563.81	1981.47	1868.02	1096.11	1767.27
	2271.99	1584.53	1867.02				1075.39	1074.94	1074.43	1584.99	1563.81	1980.18	1867.89	1095.63	1764.97
	2271.76	1582.67	1866.01				1073.98	1073.49	1072.91	1584.53	1563.39	1980.18	1867.02	1095.38	1764.04
	2269.77	1581.29	1865.57				1072.15	1072.06	1072.05	1582.67	1562.91	1979.57	1866.01	1093.7	1762.76
	2269.68	1579.9	1865.57				1071.66	1070.63	1070.17	1581.29	1562.42	1978.67	1865.57	1091.21	1762.63
	2269	1578.34	1865.48				1069.67	1068.73	1068.51	1579.9	1562.3	1978.62	1865.57	1087.51	1762.46
	2269	1575.44	1864.5				1068.19	1068.19	1068.19	1578.34	1562.3	1978.3	1865.48	1086.12	1761.98
	2268.73	1574.96	1864.41				1067.78	1067.78	1067.69	1575.44	1562.3	1978.15	1864.5	1085.5	1761.2
	2268.73	1572.07	1864.21				1066.83	1066.83	1066.35	1574.96	1561.94	1978.05	1864.41	1085.02	1760.75
	2268.73	1571.57	1863.55				1066.26	1066.2	1065.87	1572.07	1561.94	1977.69	1864.21	1084.73	1760.28
	2268.52	1571.57	1863.07				1065.4	1064.92	1064.92	1571.57	1561.22	1976.29	1863.55	1081.49	1759.08
	2268.29	1571.57	1862.49				1064.72	1063.5	1063.02	1571.57	1560.98	1974.89	1863.07	1080.19	1758.42
	2268.08	1570.18	1862.39				1063.02	1062.73	1062.4	1571.57	1560.79	1973.95	1862.49	1079.18	1757.02
	2265.81	1569.18	1861.89				1062.24	1062.07	1061.59	1570.18	1560.71	1973.5	1862.39	1077.3	1756.51
	2265.62	1568.79	1861.61				1061.12	1060.64	1059.69	1569.18	1560.28	1973.14	1861.89	1075.48	1756.1
	2265.4	1566.94	1858.97				1058.27	1057.79	1057.58	1568.79	1559.05	1972.85	1861.61	1067.66	1756.1
	2264.66	1563.39	1858.24				1056.84	1056.84	1055.89	1566.94	1558.78	1971.55	1858.97	1067.61	1755.88
	2263.68	1560.01	1858.1				1055.65	1055.41	1054.93	1563.39	1558.27	1971.55	1858.24	1067.61	1755.88
	2263.5	1560	1856.79				1054.46	1053.98	1053.72	1560.01	1558.09	1970.96	1858.1	1067.15	1754.36
	2263.33	1558.61	1856.33				1053.51	1052.08	1051.88	1560	1558.09	1970.68	1856.79	1066.68	1753.35
	2263.02	1558.57	1855.95				1049.34	1049.23	1048.35	1558.61	1557.6	1970.59	1856.33	1066.68	1753.25
	2262.55	1558.15	1855.92				1048.28	1047.8	1047.8	1558.57	1556.76	1969.75	1855.95	1064.37	1753.02
	2262.25	1557.68	1855.83				1047.45	1047.33	1046.37	1558.15	1556.26	1969.29	1855.92	1063.91	1751.98
	2260.32	1557.68	1855.33				1045.53	1044.95	1044.56	1557.68	1556.26	1967.69	1855.83	1063.45	1751.84
	2259.36	1557.22	1854.44				1044.08	1043.89	1043.89	1557.68	1556.16	1967.16	1855.33	1062.06	1750.32
	2258.26	1555.83	1852.96				1041.9	1041.18	1041.18	1557.22	1552.74	1966.95	1854.44	1061.87	1749.82
	2257.38	1555.83	1852.07				1041.14	1040.42	1039.42	1555.83	1552.74	1966.6	1852.96	1060.67	1748.74
	2257.31	1555.37	1851.26				1039.26	1038.76	1038.29	1555.83	1551.82	1966.48	1852.07	1060.21	1748.16
	2256.88	1554.91	1851.19				1037.34	1035.88	1035.4	1555.37	1551.73	1966.25	1851.26	1058.49	1745.87
	2255.89	1553.52	1850.7				1034.96	1034.01	1034.01	1554.91	1551.33	1965.27	1851.19	1058.36	1744.61
	2255.89	1553.52	1849.57				1033.06	1032.11	1032.11	1553.52	1550.73	1965.09	1850.7	1057.43	1743.68
	2254.93	1553.52	1848.75				1032.02	1031.84	1031.63	1553.52	1550.51	1964.09	1849.57	1056.57	1742.36
	2254.93	1551.82	1847.64				1030.58	1030.2	1029.73	1553.52	1550.22	1962.87	1848.75	1056.08	1741.9
	2252.91	1550.85	1847.42				1029.73	1029.51	1029.01	1551.82	1548.98	1962.87	1847.64	1053.67	1741.38
	2251.43	1550.37	1846.9				1026.4	1025.92	1025.04	1550.85	1548.92	1962.87	1847.42	1049.33	1740.89
	2251.16	1550.28	1845.39				1024.79	1024.79	1023.34	1550.37	1548.71	1962.29	1846.9	1046.44	1738.03
	2250.18	1549.89	1845.39				1022.86	1022.12	1021.41	1550.28	1548.71	1961.91	1845.39	1046.44	1737.7
	2250.18	1548.89	1845.12				1021.08	1020.93	1020.69	1549.89	1548.47	1960.88	1845.39	1045.96	1737.18
	2249.23	1547.5	1843.66				1020.69	1020.58	1019.59	1548.89	1546.99	1960.46	1845.12	1043.06	1736.26
	2248.28	1546.99	1842.33				1019.26	1019.09	1018.6	1547.5	1546.94	1959.06	1843.66	1043.06	1735.18
	2247.8	1545.65	1839.92				1017.55	1017.36	1017.36	1546.99	1545.41	1958.56	1842.33	1041.7	1732.93
	2247.46	1544.26	1839.44				1017.11	1016.88	1016.59	1545.65	1545.19	1957.09	1839.92	1040.77	1731.31
	2247.32	1544.26	1839.33				1016.41	1015.62	1014.66	1544.26	1545.06	1955.16	1839.44	1037.07	1731.28
	2246.47	1544.1	1838.96				1014.18	1014.13	1014.13	1544.26	1544.69	1953.91	1839.33	1036.61	1730.83
	2245.97	1543.34	1838.84				1014.03	1013.74	1013.64	1544.1	1543.68	1953.88	1838.96	1036.31	1730.01
	2245.42	1540.56	1837.99				1013.55	1013.21	1013.08	1543.34	1543.18	1953.88	1838.84	1036.14	1729.11
	2243.52	1540.1	1837.51				1012.65	1011.65	1011.16	1540.56	1542.86	1953.53	1837.99	1030.53	1728.88
	2243.49	1540.1	1837.51				1010.81	1010.7	1009.84	1540.1	1541.21	1951.78	1837.51	1029.56	1728.56
	2242.99	1540.1	1837.19				1009.75	1009.75	1009.17	1540.1	1540.72	1951.78	1837.51	1028.6	1728.08
	2241.01	1537.79	1837.19				1007.85	1007.69	1007.37	1540.1	1540.72	1949.67	1837.19	1028.28	1727.47
	2241.01	1536.86	1836.97				1007.37	1006.9	1006.9	1537.79	1540.72	1949	1837.19	1027.63	1725.5
	2240.52	1535.47	1836.84				1006.46	1005.95	1005.95	1536.86	1539.16	1948.23	1836.97	1025.22	1725.35
	2240.19	1535.47	1835.83				1005.95	1004.99	1003.09	1535.47	1538.8	1946.81	1836.84	1020.4	1724.59
	2239.52	1533.16	1834.62				1003.09	1002.73	1002.6	1535.47	1538.78	1946.81	1835.83	1019.92	1724.03
	2239.03	1533.16	1833.35				1001.19	1001.19	1001.19	1533.16	1538.65	1945.98	1834.62	1019.43	1722.91
	2238.53	1533.01	1833.32				1000.67	1000.24	999.287	1533.16	1538.31	1945.52	1833.35	1018.09	1722.29
	2237.17	1531.31	1832.87				999.287	999.256	998.335	1533.01	1538.27	1945.01	1833.32	1017.02	1722.03
	2237.04	1529.63	1832.69				998.264	998.264	998.264	1531.31	1538.15	1944.97	1832.87	1015.58	1722.03
	2235.56	1529.45	1830.8				997.299	996.817	996.817	1529.63	1537.76	1943.59	1832.69	1013.93	1721.61
	2234.96	1528.99	1829.8				996.335	995.957	995.957	1529.45	1536.22	1942.55	1830.8	1013.47	1720.89
	2234.01	1528.99	1829.53				995.37	995.37	995.289	1528.99	1535.71	1942.2	1829.8	1012.68	1720.79
	2231.89	1528.67	1828.92				994.888	993.579	993.579	1528.99	1533.97	1942.14	1829.53	1011.72	1720.39
	2230.1	1528.67	1828.29				993.441	992.628	992.477	1528.67	1533.62	1941.75	1828.92	1011.24	1720.35
	2229.73	1526.68	1827.86				992.313	992.152	991.818	1528.67	1532.53	1940.8	1828.29	1011.15	1720.23
	2229.11	1524.81	1826.85				991.677	991.03	990.826	1526.68	1532.04	1940.69	1827.86	1010.75	1719.28
	2229.11	1524.37	1826.33				989.774	989.298	988.823	1524.81	1531.63	1938.94	1826.85	1009.76	1718.34
	2228.97	1522.51	1824.93				988.347	987.872	987.872	1524.37	1531.61	1938.93	1826.33	1008.84	1717.98
	2228.12	1522.51	1824.01				987.654	986.69	985.867	1522.51	1530.61	1938.46	1824.93	1008.34	1717.83
	2227.82	1522.05	1822.57				985.018	985.018	984.542	1522.51	1530.61	1938.01	1824.01	1000.63	1716.47
	2227.62	1522.05	1821.19				984.067	983.591	982.891	1522.05	1530.61	1937.08	1822.57	999.662	1716.07
	2227.53	1521.59	1819.74				982.64	980.737	980.737	1522.05	1530.12	1936.84	1821.19	999.584	1715.95
	2227.13	1518.35	1819.32				980.412	979.938	979.456	1521.59	1529.63	1936.42	1819.74	997.734	1712.64
	2227.05	1517.42	1817.74				979.42	979.42	979.31	1518.35	1527.22	1935.92	1819.32	997.27	1712.51
	2226.13	1513.26	1817.72				978.359	978.009	977.883	1517.42	1527.09	1935.92	1817.74	996.807	1712.37
	2226.03	1511.41	1817.45				977.436	977.408	977.045	1513.26	1527.09	1935.42	1817.72	996.287	1712.04
	2225.14	1511.31	1817.11				976.562	976.562	976.444	1511.41	1526.58	1934.25	1817.45	995.805	1711.64
	2224.63	1510.48	1815.66				976.444	975.116	974.554	1511.31	1526.53	1934.02	1817.11	995.419	1711.18
	2224.49	1508.17	1813.89				974.151	973.642	973.603	1510.48	1526.02	1933.46	1815.66	993.876	1709.91
	2222.22	1507.24	1813.2				973.603	973.469	971.225	1508.17	1525.78	1932.98	1813.89	992.642	1709.81
	2222.12	1506.32	1812.69				970.749	968.846	967.882	1507.24	1524.57	1932.9	1813.2	992.642	1708.41
	2222.12	1504.47	1812.44				967.4	966.944	966.917	1506.32	1524.49	1932.86	1812.69	992.179	1707.72
	2220.69	1502.63	1812.19				966.468	966.435	966.03	1504.47	1523.85	1932.38	1812.44	990.791	1707.19
	2220.65	1502.62	1811.85				965.953	964.506	963.615	1502.63	1523.47	1931.53	1812.19	990.791	1706.52
	2220.21	1501.69	1811.52				962.577	962.577	960.648	1502.62	1522.56	1931.01	1811.85	983.387	1705.6
	2219.26	1501.23	1811.47				959.81	959.201	957.907	1501.69	1522.56	1930.54	1811.52	982.784	1705.52
	2217.22	1500.76	1810.37				957.432	956.956	956.005	1501.23	1519.54	1930.52	1811.47	981.998	1704.93
	2217.21	1500.3	1810.18				955.616	955.529	954.861	1500.76	1518.54	1929.89	1810.37	977.833	1704.85
	2216.89	1497.52	1810.03				954.578	954.578	953.414	1500.3	1518.54	1929.61	1810.18	976.515	1704.52
	2216.43	1497.32	1809.51				952.2	951.153	950.773	1497.52	1517.86	1929.58	1810.03	975.069	1704.52
	2215.22	1496.6	1808.58				949.822	949.346	948.178	1497.32	1517.58	1928.68	1809.51	975.069	1704.14
	2213.54	1494.43	1807.14				947.724	947.627	946.492	1496.6	1517.1	1926.71	1808.58	974.104	1704
	2213.24	1494.29	1807.14				945.698	945.216	944.59	1494.43	1515.31	1925.86	1807.14	973.668	1703.69
	2212.13	1493.95	1806.77				944.252	941.26	941.26	1494.29	1515.17	1922.85	1807.14	972.658	1703.22
	2211.65	1493.82	1806.66				940.877	940.309	939.834	1493.95	1512.27	1922.19	1806.77	971.817	1703.04
	2211.18	1490.58	1806.16				938.947	938.882	938.407	1493.82	1511.73	1922.19	1806.66	969.041	1702.82
	2210.7	1490.58	1805.72				937.5	936.276	935.571	1490.58	1511.49	1921.84	1806.16	968.318	1702.04
	2209.75	1487.34	1804.14				935.571	935.089	933.175	1490.58	1511.22	1919.36	1805.72	964.942	1700.06
	2209.75	1487.34	1803.14				933.175	933.16	932.195	1487.34	1509.48	1918.82	1804.14	963.025	1698.15
	2209.28	1485.95	1801.72				930.748	930.748	930.325	1487.34	1507.97	1918.32	1803.14	963.025	1698.03
	2209.28	1485.03	1801.13				930.321	928.819	927.349	1485.95	1506.97	1918.03	1801.72	963.025	1697.83
	2208.78	1484.79	1800.38				926.89	926.89	926.516	1485.03	1506.97	1918.03	1801.13	962.562	1696.56
	2208.32	1482.86	1799.43				926.516	924.374	924.138	1484.79	1505.96	1918.03	1800.38	957.934	1696.54
	2206.79	1479.01	1799.43				923.878	923.515	922.55	1482.86	1505.52	1915.61	1799.43	953.769	1695.75
	2205.8	1478.52	1799.12				922.235	921.894	921.586	1479.01	1505.52	1915.3	1799.43	953.368	1695.51
	2205.47	1478.09	1798.45				921.284	920.809	920.407	1478.52	1505.46	1915.06	1799.12	952.886	1695.24
	2204.52	1478.09	1797.49				919.657	919.382	918.43	1478.09	1504.95	1914.29	1798.45	952.886	1694.73
	2204.38	1477.62	1797.49				917.728	917.728	917.245	1478.09	1504.95	1914.18	1797.49	951.455	1694.73
	2203.9	1477.16	1795.3				917.245	916.915	916.763	1477.62	1503.59	1914.16	1797.49	949.028	1694.31
	2203.9	1477.16	1795.18				916.439	915.577	914.47	1477.16	1503.59	1913.7	1795.3	946.365	1694.14
	2203.32	1474.39	1794.59				914.456	914.15	913.674	1477.16	1503.59	1913.66	1795.18	946.365	1692.83
	2203.32	1474.39	1794.12				913.199	912.423	912.423	1474.39	1503.45	1913.66	1794.59	945.902	1692.54
	2202.45	1470.8	1794.09				911.772	910.976	910.82	1474.39	1502.63	1911.78	1794.12	945.653	1692.12
	2201.66	1470.22	1792.85				910.345	910.012	909.869	1470.8	1500.43	1911.78	1794.09	941.737	1690.64
	2201.34	1469.84	1790.98				909.529	909.047	908.602	1470.22	1499.25	1911.71	1792.85	941.274	1689.65
	2201	1465.59	1790.35				908.083	907.017	901.784	1469.84	1498.92	1910.28	1790.98	940.812	1689.07
	2199.85	1464.2	1789.89				901.331	901.308	901.066	1465.59	1498.42	1909.8	1790.35	937.455	1688.42
	2199.56	1461.16	1788.55				900.832	900.367	900.367	1464.2	1498.29	1909.4	1789.89	936.973	1687.69
	2199.29	1460.5	1788.48				900.357	899.884	899.405	1461.16	1496.91	1909.4	1788.55	934.796	1687.5
	2199.13	1459.23	1788.2				899.405	899.405	899.402	1460.5	1496.91	1909.27	1788.48	934.079	1686.16
	2198.59	1458.74	1788.18				897.099	896.076	895.125	1459.23	1496.4	1908.46	1788.2	934.079	1684.86
	2196.38	1457.73	1788.05				894.619	894.579	892.271	1458.74	1495.41	1908.26	1788.18	931.556	1684.6
	2195.71	1457.26	1786.69				892.14	891.32	891.204	1457.73	1494.91	1906.74	1788.05	930.221	1683.8
	2195.39	1456.8	1786.54				891.148	890.369	889.893	1457.26	1494.9	1905.98	1786.69	929.257	1683.27
	2194.53	1455.88	1786.15				889.893	889.757	889.757	1456.8	1493.39	1904.2	1786.54	924.615	1682.88
	2192.77	1454.49	1786.05				889.66	889.275	888.942	1455.88	1492.35	1903.73	1786.15	924.615	1682.88
	2192.41	1453.44	1785.53				888.466	887.346	886.088	1454.49	1492.35	1903	1786.05	923.689	1681.78
	2192.41	1453.1	1785.38				882.759	882.523	882.222	1453.44	1492.02	1902.15	1785.53	922.764	1680.61
	2192.32	1452.63	1784.53				882.222	881.807	881.23	1453.1	1491.88	1902.12	1785.38	922.764	1680.29
	2191.84	1451.71	1784.53				881.23	880.112	879.75	1452.63	1490.57	1901.36	1784.53	918.648	1678.99
	2191.68	1451.71	1784.03				879.63	878.75	878.665	1451.71	1490.37	1900.88	1784.53	918.166	1678.72
	2191.42	1450.55	1783.51				878.183	877.218	876.815	1451.71	1489.29	1900.19	1784.03	917.673	1678.4
	2190.43	1448.14	1783.18				875.772	875.624	874.325	1450.55	1488.36	1899.74	1783.51	914.434	1678.07
	2189.93	1447.17	1782.01				873.36	872.303	872.295	1448.14	1488.27	1897.87	1783.18	912.379	1677.16
	2189.77	1446.69	1781.51				871.914	871.819	871.431	1447.17	1488.16	1897.87	1782.01	911.194	1676.93
	2188.35	1446.16	1781.01				871.312	870.392	869.917	1446.69	1487.85	1897.7	1781.51	909.968	1676.55
	2187.95	1442.92	1780.71				869.824	869.502	869.328	1446.16	1487.2	1897.38	1781.01	909.485	1676.41
	2187.87	1441.07	1780.62				868.538	868.49	868.336	1442.92	1487.2	1896.88	1780.71	909.003	1676.26
	2187.45	1439.94	1780.13				868.056	868.056	868.056	1441.07	1486.71	1896.15	1780.62	908.039	1675.4
	2186.05	1439.21	1779				868.014	867.84	867.573	1439.94	1486.23	1895.85	1780.13	907.074	1674.86
	2185.44	1438.97	1778.49				867.573	867.539	867.539	1439.21	1486.22	1895.85	1779	904.253	1673.96
	2184.61	1437.36	1776.51				866.609	866.127	865.636	1438.97	1486.22	1894.89	1778.49	900.805	1672.57
	2184.48	1436.44	1776.48				865.161	864.68	864.68	1437.36	1485.34	1894.89	1776.51	900.551	1671.67
	2184.12	1436.44	1775.98				864.101	863.233	863.123	1436.44	1483.83	1894.13	1776.48	900.088	1671.62
	2182.64	1434.12	1775.7				862.782	862.751	861.889	1436.44	1483.33	1892.73	1775.98	898.876	1671.5
	2181.21	1429.81	1775.31				861.831	861.304	861.304	1434.12	1483.16	1892.67	1775.7	897.43	1670.28
	2181.01	1427.88	1774.66				860.898	860.898	858.977	1429.81	1481.89	1892.36	1775.31	897.43	1669.81
	2180.26	1427.65	1772.31				857.446	856.599	855.999	1427.88	1480.93	1892.12	1774.66	895.501	1669.31
	2180.26	1426.44	1772.11				855.517	854.07	853.955	1427.65	1479.96	1891.34	1772.31	894.536	1669.27
	2180.01	1422.56	1771.46				853.459	853.27	853.106	1426.44	1478.3	1890.8	1772.11	894.536	1669.08
	2179.78	1418.72	1770.97				853.106	852.319	851.971	1422.56	1475.14	1889.59	1771.46	894.535	1668.42
	2178.34	1413.76	1770.01				851.659	849.941	849.73	1418.72	1474.18	1889.52	1770.97	894.054	1667.42
	2178.03	1412.93	1769.3				849.248	849.248	848.765	1413.76	1474.18	1889.1	1770.01	892.125	1667.32
	2177.53	1409.56	1768.86				847.319	847.087	846.611	1412.93	1473.69	1889	1769.3	890.833	1666.67
	2176.54	1408.67	1768.43				846.611	846.354	846.02	1409.56	1472.73	1888.62	1768.86	888.981	1666.55
	2176.54	1408.67	1767.6				844.425	843.461	842.806	1408.67	1472.73	1888.14	1768.43	887.13	1665.98
	2176.15	1407.28	1766.63				842.806	842.331	841.049	1408.67	1471.77	1887.66	1767.6	887.13	1665.26
	2174.56	1407.15	1765.93				840.565	839.078	838.638	1407.28	1471.76	1887.53	1766.63	886.668	1664.77
	2173.51	1405.9	1764.91				838.05	837.674	837.59	1407.15	1471.28	1887.17	1765.93	882.04	1664.57
	2172.55	1405.9	1764.84				836.227	836.102	834.245	1405.9	1470.92	1887.17	1764.91	881.114	1664.42
	2171.7	1403.77	1764.38				834.245	833.333	831.887	1405.9	1469.74	1886.2	1764.84	880.552	1663.92
	2171.22	1403.12	1764.19				831.867	831.639	830.916	1403.77	1469.39	1884.48	1764.38	877.658	1663.9
	2170.75	1403.12	1763.91				830.44	829.964	829.489	1403.12	1469.24	1884.31	1764.19	877.412	1662.99
	2170.75	1400.39	1762.9				829.475	828.537	826.582	1403.12	1467.73	1883.36	1763.91	875.561	1662.87
	2167.73	1398.95	1762.76				826.159	826.1	825.617	1400.39	1464.8	1881.46	1762.9	870.907	1662.67
	2166.94	1396.18	1762.4				825.208	824.979	824.732	1398.95	1462.6	1881.39	1762.76	867.531	1662.67
	2166.28	1392.2	1761.85				823.704	823.306	823.306	1396.18	1462.6	1879.58	1762.4	863.191	1662.37
	2165.14	1392.01	1761.57				823.209	822.242	822.217	1392.2	1462.24	1879.15	1761.85	862.604	1661.47
	2163.92	1392.01	1761.2				821.759	820.233	819.737	1392.01	1462.2	1878.58	1761.57	861.678	1661.47
	2163.39	1390.62	1758.12				819.501	819.348	815.696	1392.01	1462.2	1878.5	1761.2	856.44	1660.96
	2163.15	1390.16	1757.96				815.008	814.269	814.221	1390.62	1461.19	1876.07	1758.12	856.125	1658.36
	2163.15	1387.38	1757.87				814.043	811.803	808.561	1390.16	1460.19	1874.92	1757.96	854.511	1658.28
	2161.71	1385.07	1757.47				808.256	807.339	806.809	1387.38	1459.69	1874.37	1757.87	853.348	1657.88
	2161.46	1385.07	1757.37				806.396	805.232	802.876	1385.07	1459.68	1874.16	1757.47	852.885	1657.48
	2161.17	1383.68	1756.48				802.38	801.902	801.505	1385.07	1459.23	1873.42	1757.37	851.136	1656.92
	2160.98	1382.07	1755.55				801.505	801.389	799.524	1383.68	1459.18	1872.71	1756.48	851.136	1656.55
	2160.28	1381.83	1755.04				799.524	799.061	799.049	1382.07	1458.26	1871.58	1755.55	850.653	1655.07
	2159.68	1379.66	1755.04				798.909	798.573	798.572	1381.83	1457.67	1868.02	1755.04	848.725	1654.17
	2158.57	1376.74	1755.04				798.098	796.925	796.195	1379.66	1456.82	1867.89	1755.04	848.258	1654.03
	2158.38	1376.74	1754.57				795.718	794.942	794.753	1376.74	1456.67	1867.74	1755.04	844.867	1653.21
	2158.38	1375.82	1754.11				794.446	794.293	793.341	1376.74	1456.67	1867.02	1754.57	839.928	1652.96
	2157.7	1374.43	1753.85				793.193	792.39	790.748	1375.82	1456.12	1866.79	1754.11	839.562	1652.16
	2157.7	1372.58	1753.08				788.966	787.999	787.634	1374.43	1456.12	1866.01	1753.85	839.08	1652.13
	2157.6	1370.98	1752.7				787.634	787.503	787.037	1372.58	1455.85	1865.96	1753.08	839.002	1652.09
	2157.43	1368.87	1752.65				786.555	786.511	784.528	1370.98	1455.66	1865.57	1752.7	838.077	1650.83
	2156.59	1366.56	1751.65				784.144	783.536	782.697	1368.87	1455.61	1865.57	1752.65	836.688	1650.78
	2156.21	1365.17	1751.57				781.451	781.25	777.646	1366.56	1454.89	1865.48	1751.65	836.669	1650.47
	2155.53	1365.17	1751.33				774.316	773.618	773.618	1365.17	1454.65	1864.5	1751.57	836.669	1650.28
	2152.68	1363.78	1750.24				772.889	772.626	772.414	1365.17	1453.65	1864.41	1751.33	834.74	1649.77
	2152.24	1361.82	1749.82				771.138	770.511	769.676	1363.78	1453.65	1864.21	1750.24	833.449	1646.25
	2152.2	1361.01	1749.05				769.194	768.711	768.659	1361.82	1452.96	1863.55	1749.82	830.882	1645.52
	2152.2	1360.54	1748.51				767.747	767.667	766.782	1361.01	1452.14	1863.55	1749.05	827.506	1644.79
	2151.75	1357.77	1748.32				765.336	765.279	764.195	1360.54	1451.64	1863.07	1748.51	826.06	1643.94
	2151.75	1357.48	1748.32				762.442	761.96	761.478	1357.77	1451.64	1862.49	1748.32	826.06	1643.8
	2150.76	1354.99	1747.81				761.474	760.999	759.549	1357.48	1451.53	1862.39	1748.32	826.045	1643.78
	2150.26	1354.99	1746.3				756.718	755.538	755.208	1354.99	1451.02	1861.46	1747.81	824.656	1643.46
	2149.25	1354.07	1746.17				755.208	754.34	753.864	1354.99	1450.07	1861.14	1746.3	821.72	1642.74
	2147.78	1353.14	1744.94				753.781	753.762	753.762	1354.07	1450	1858.97	1746.17	819.566	1642.04
	2147.28	1352.68	1744.71				752.797	751.35	750.386	1353.14	1449.62	1858.24	1744.94	819.566	1641.46
	2146.97	1352.21	1744.71				749.904	749.584	748.822	1352.68	1449.58	1858.1	1744.71	819.308	1641.45
	2146.02	1350.83	1744.48				748.457	748.326	748.157	1352.21	1449.12	1856.8	1744.71	817.862	1640.2
	2145.8	1350.36	1742.3				746.839	746.839	746.73	1350.83	1447.61	1856.8	1744.48	814.938	1639.69
	2145.54	1349.44	1739.7				745.779	743.863	743.152	1350.36	1447.61	1856.79	1742.3	804.757	1639.06
	2145.34	1349.28	1739.64				742.67	742.67	741.974	1349.44	1445.6	1856.33	1739.7	802.906	1638.65
	2145.3	1341.57	1739.64				741.384	741.223	741.023	1349.28	1443.37	1855.95	1739.64	802.906	1637.64
	2144.31	1340.64	1739.63				740.741	740.547	739.776	1341.57	1440.9	1855.83	1739.64	800.019	1637.57
	2143.81	1338.33	1739.43				739.294	738.644	738.329	1340.64	1440.57	1855.33	1739.63	799.537	1637.5
	2143.32	1337.87	1739.26				738.169	737.365	737.218	1338.33	1440.07	1854.44	1739.43	796.89	1637.01
	2143.32	1337.22	1739.26				735.929	735.315	734.937	1337.87	1438.49	1852.96	1739.26	791.339	1636.99
	2142.82	1336.48	1739.22				734.839	734.839	733.449	1337.22	1438.27	1852.07	1739.26	791.337	1636.95
	2141.83	1336.48	1738.7				732.937	731.034	731.034	1336.48	1438.06	1851.19	1739.22	787.964	1636.93
	2141.2	1333.24	1738.02				730.613	730.559	729.62	1336.48	1438.01	1850.7	1738.7	787.635	1636.63
	2137.86	1329.51	1737.25				729.608	728.684	728.684	1333.24	1437.76	1849.57	1738.02	787.635	1636.08
	2137.37	1328.61	1736.36				728.684	727.705	727.229	1329.51	1436.22	1848.75	1737.25	784.395	1634.84
	2137.35	1327.69	1736.26				726.754	726.754	725.019	1328.61	1436.08	1847.64	1736.36	784.395	1633.97
	2136.98	1323.72	1736.26				724.826	724.376	723.9	1327.69	1436.04	1846.91	1736.26	781.156	1633.82
	2136.98	1323.06	1735.4				723.531	722.539	721.998	1323.72	1435.2	1846.9	1736.26	778.801	1632.59
	2136.87	1322.13	1735.4				721.051	720.486	719.84	1323.06	1433.67	1845.39	1735.4	776.991	1632.04
	2136.38	1319.86	1731.21				719.564	719.144	718.572	1322.13	1433.03	1845.39	1735.4	775.603	1631.39
	2135.55	1319.36	1731.21				717.241	716.766	716.29	1319.86	1431.26	1845.12	1731.21	775.426	1630.96
	2135.38	1316.58	1731.02				716.092	714.863	713.912	1319.36	1430.78	1844.26	1731.21	773.014	1630.87
	2135.38	1315.04	1730.77				713.436	713.436	712.961	1316.58	1430.61	1843.66	1731.02	771.568	1630.63
	2134.39	1314.73	1729.49				712.485	711.323	711.058	1315.04	1430.1	1842.33	1730.77	771.438	1629.56
	2134.13	1312.88	1728.71				711.037	710.637	710.583	1314.73	1429	1839.92	1729.49	771.438	1629.04
	2132.9	1312.15	1728.23				710.359	709.156	708.68	1312.88	1428.5	1839.44	1728.71	770.975	1628.45
	2132.22	1311.95	1727.58				708.205	706.501	705.536	1312.15	1427.88	1839.33	1728.23	768.192	1627.76
	2131.75	1311.49	1727.28				704.875	704.875	704.572	1311.95	1427.4	1838.96	1727.58	762.182	1624.94
	2131.16	1309.25	1727.19				704.4	703.924	703.448	1311.49	1426.49	1837.99	1727.28	756.166	1624.78
	2130.8	1309.25	1727.19				702.16	699.267	698.24	1309.25	1425.51	1837.51	1727.19	755.241	1624.68
	2130.59	1308.25	1726.45				698.24	697.338	697.338	1309.25	1425.48	1837.51	1727.19	753.725	1623.69
	2129.93	1307.33	1726.35				697.265	695.891	695.838	1308.25	1424.99	1837.19	1726.45	753.39	1623.61
	2129.43	1304.09	1725.63				695.363	694.444	694.272	1307.33	1424.48	1837.19	1726.35	749.688	1623.54
	2129.37	1303.62	1725.37				692.785	691.082	691.082	1304.09	1423.97	1836.97	1725.63	748.903	1623.1
	2129.15	1303.16	1722.91				690.987	690.131	689.809	1303.62	1423.47	1836.84	1725.37	748.762	1622.07
	2128.94	1303.16	1722.54				689.809	689.18	689.18	1303.16	1422.1	1835.83	1722.91	746.492	1620.75
	2128.42	1302.7	1722.16				689.14	687.753	687.33	1303.16	1421.46	1835.07	1722.54	746.01	1620.53
	2127.94	1301.31	1722.16				686.801	686.728	686.338	1302.7	1421.43	1834.62	1722.16	745.985	1620.46
	2126.99	1299.92	1722.16				685.764	685.764	684.899	1301.31	1421.13	1834.6	1722.16	744.081	1620.38
	2126.99	1299.46	1721.54				684.85	684.63	683.362	1299.92	1420.95	1833.35	1722.16	741.187	1619.42
	2123.84	1298.53	1721.31				682.87	682.045	681.875	1299.46	1420.45	1833.32	1721.54	740.705	1618.45
	2123.84	1296.68	1721.07				680.459	679.395	678.899	1298.53	1419.68	1832.87	1721.31	740.705	1617.27
	2123.48	1294.37	1720.15				678.24	677.083	676.915	1296.68	1419.2	1832.69	1721.07	739.507	1616.42
	2122.99	1292.98	1719.34				676.42	675.862	675.828	1294.37	1419.2	1830.8	1720.15	737.329	1616.25
	2122.71	1292.86	1719.28				675.386	673.96	672.533	1292.98	1417.86	1829.8	1719.34	736.73	1615.92
	2121.86	1289.74	1718.64				672.533	672.057	670.63	1292.86	1415.83	1829.53	1719.28	735.805	1615.21
	2120.01	1289	1718.18				668.885	668.252	666.956	1289.74	1414.92	1828.92	1718.64	735.805	1614.9
	2119.99	1288.82	1717.63				665.509	665.027	664.923	1289	1414.38	1828.29	1718.18	735.4	1614.15
	2119.5	1288.04	1717.23				664.545	663.58	663.496	1288.82	1411.73	1827.86	1717.63	734.879	1613.77
	2119.38	1288.04	1717.13				663.098	662.616	661.651	1288.04	1411.4	1826.85	1717.23	732.025	1612.9
	2119.02	1286.96	1716.3				660.687	660.642	660.204	1288.04	1411.4	1826.33	1717.13	728.649	1611.72
	2117.03	1285.11	1715.6				660.166	660.055	658.758	1286.96	1410.2	1825.94	1716.3	726.549	1609.65
	2116.53	1284.19	1714.56				658.071	657.079	654.935	1285.11	1409.89	1824.93	1715.6	726.549	1608.43
	2116.13	1282.8	1712.63				654.935	654.104	653.508	1284.19	1409.56	1824.01	1714.56	723.345	1608.31
	2116.05	1281.87	1712.04				652.971	652.488	651.13	1282.8	1408.88	1822.57	1712.63	721.921	1607.98
	2116.04	1280.32	1711.67				650.654	650.559	647.666	1281.87	1408.38	1822.57	1712.04	719.487	1606.74
	2116.04	1279.56	1710.59				647.161	645.737	645.422	1280.32	1407.88	1822.08	1711.67	719.145	1606.53
	2114.68	1278.87	1709.74				643.326	643.063	642.698	1279.56	1407.15	1821.6	1710.59	717.076	1605.65
	2114.06	1278.63	1709.59				640.914	639.468	638.763	1278.87	1407.15	1821.19	1709.74	713.218	1605.26
	2113.67	1278.17	1709.59				638.662	638.503	638.235	1278.63	1407.14	1820.15	1709.59	712.253	1604.04
	2113.56	1278.17	1708.64				637.539	637.539	637.539	1278.17	1406.66	1819.74	1709.59	708.501	1604.03
	2113.55	1274.01	1707.72				637.337	636.385	635.755	1278.17	1405.61	1819.32	1708.64	707.113	1603.87
	2111.58	1273.54	1707.07				635.728	635.61	634.763	1274.01	1404.36	1818.71	1707.72	701.162	1603.79
	2111.58	1271.64	1706.07				634.007	633.198	631.269	1273.54	1402.81	1818.23	1707.07	701.097	1602.59
	2111.3	1271.64	1706.03				631.153	628.775	625.965	1271.64	1402.34	1817.74	1706.07	700.634	1601.39
	2109.6	1269.84	1705.79				624.845	624.019	623.543	1271.64	1401.84	1817.72	1706.03	698.269	1601.31
	2109.6	1269.71	1705.56				622.117	621.546	620.177	1269.84	1401.84	1817.45	1705.79	697.304	1601
	2109.39	1268.45	1704.63				619.213	618.248	617.36	1269.71	1401.53	1817.11	1705.56	692.767	1600.77
	2107.97	1266.14	1704.4				617.284	616.167	615.933	1268.45	1400.39	1815.66	1704.63	688.139	1600.25
	2107.93	1263.36	1703.95				614.873	614.507	613.908	1266.14	1399.33	1813.89	1704.4	685.363	1599.63
	2105.59	1262.96	1703.05				613.426	612.944	612.944	1263.36	1398.95	1813.2	1703.95	684.9	1598.26
	2105.11	1262.44	1703.05				612.943	611.455	610.702	1262.96	1398.95	1812.69	1703.05	683.049	1598.2
	2104.16	1261.99	1701.54				610.532	610.226	609.472	1262.44	1398.82	1812.44	1703.05	681.391	1597.9
	2103.69	1261.97	1701.06				609.086	608.799	608.603	1261.99	1398.32	1812.19	1701.54	679.809	1596.71
	2103.64	1261.97	1700.89				607.157	604.745	604.017	1261.97	1397.5	1811.85	1701.06	678.421	1596.63
	2103.15	1259.2	1699.49				602.616	602.474	602.474	1261.97	1397.5	1811.52	1700.89	673.675	1594.56
	2103.15	1257.65	1698.31				601.537	600.713	600.238	1259.2	1397.31	1811.47	1699.49	671.746	1593.6
	2100.83	1255.03	1697.96				600.05	598.811	597.384	1257.65	1396.81	1810.18	1698.31	669.628	1592.79
	2100.83	1253.64	1697.38				596.547	596.433	596.065	1255.03	1396.81	1810.03	1697.96	665.959	1591.15
	2100.17	1251.79	1696.69				594.618	594.136	593.107	1253.64	1396.54	1809.98	1697.38	658.244	1590.95
	2100.17	1251.79	1695.28				592.628	591.201	588.831	1251.79	1396.43	1809.51	1696.69	657.596	1590.52
	2100.17	1249.48	1695.28				588.293	587.872	587.804	1251.79	1395.81	1808.58	1695.28	653.431	1590.41
	2099.68	1249.46	1695.28				586.92	585.969	582.079	1249.48	1395.81	1807.14	1695.28	652.969	1590.05
	2098.88	1247.63	1695				581.688	579.786	579.717	1249.46	1394.8	1807.14	1695.28	651.58	1588.1
	2097.5	1246.7	1694.79				579.668	578.221	574.6	1247.63	1393.64	1806.77	1695	650.046	1587.91
	2097.5	1245.78	1694.5				574.078	572.917	572.279	1246.7	1393.64	1806.66	1694.79	642.812	1587.05
	2097.5	1242.71	1692.38				571.952	570.988	570.749	1245.78	1392.79	1806.16	1694.5	641.399	1586.91
	2096.55	1242.71	1692.38				569.798	569.303	569.059	1242.71	1391.78	1805.72	1692.38	638.16	1586.72
	2096.35	1241.61	1692.03				568.311	566.328	564.344	1242.71	1391.23	1804.14	1692.38	636.543	1586.61
	2095.6	1241.61	1690.45				564.344	559.896	559.385	1241.61	1391.23	1803.14	1692.03	636.061	1585.6
	2095.12	1237.88	1689.97				558.449	558.393	558.393	1241.61	1390.27	1801.93	1690.45	634.132	1584.59
	2095.12	1236.06	1689.97				556.956	555.529	554.578	1237.88	1388.76	1801.72	1689.97	627.381	1584.43
	2094.65	1234.67	1689.73				554.102	553.627	553.572	1236.06	1387.38	1801.13	1689.97	623.041	1584.2
	2094.43	1233.28	1688.46				553.151	551.724	551.249	1234.67	1386.75	1800.38	1689.73	622.426	1583.85
	2091.32	1233.28	1688.03				550.955	549.467	548.475	1233.28	1386.25	1799.43	1688.46	621.112	1582.87
	2090.75	1232.36	1687.46				547.919	547.483	546.491	1233.28	1384.24	1799.43	1688.03	620.575	1581.72
	2090.37	1230.97	1687.08				544.012	542.687	541.736	1232.36	1384	1799.12	1687.46	607.617	1581.48
	2088.94	1230.51	1686.84				541.736	541.26	539.834	1230.97	1383.04	1798.45	1687.08	606.229	1581.19
	2088.47	1230.51	1686.16				538.194	538.061	536.98	1230.51	1382.73	1797.97	1686.84	598.362	1581.05
	2088.16	1229.58	1686.11				536.265	533.102	532.544	1230.51	1382.73	1797.49	1686.16	593.143	1579.67
	2086.29	1228.65	1686.11				530.797	530.797	530.321	1229.58	1382.55	1797.49	1686.11	590.032	1579.2
	2085.26	1225.88	1685.23				530.321	528.549	527.103	1228.65	1382.07	1797.49	1686.11	583.553	1578.69
	2085.14	1225.88	1685.23				526.516	526.138	524.614	1225.88	1381.72	1795.3	1685.23	581.087	1577.46
	2084.7	1225.41	1684.76				523.187	522.275	521.297	1225.88	1381.22	1795.18	1685.23	572.447	1575.87
	2084.3	1225.35	1684.67				519.869	517.94	514.625	1225.41	1380.71	1794.59	1684.76	570.96	1575.43
	2084.18	1224.95	1683.22				514.564	512.723	512.274	1225.35	1379.71	1794.12	1684.67	563.727	1574.96
	2083.23	1221.97	1682.93				512.247	511.772	504.437	1224.95	1378.57	1794.09	1683.22	561.798	1574.65
	2082.76	1220.79	1682.69				502.851	502.356	499.881	1221.97	1378.21	1793.78	1682.93	559.869	1573.74
	2082.37	1219.86	1679.89				499.876	498.65	498.454	1220.79	1378.06	1792.85	1682.69	554.861	1572.86
	2082.32	1214.31	1678.91				497.685	495.756	494.649	1219.86	1377.73	1790.98	1679.89	550.234	1572.46
	2081.82	1213.77	1678.4				489.462	487.039	486.576	1214.31	1376.77	1790.35	1678.91	549.308	1571.81
	2081.33	1210.88	1678.02				481.771	480.856	478.478	1213.77	1376.28	1789.89	1678.4	538.664	1570.44
	2081.33	1209.68	1677.92				478.002	477.56	474.089	1210.88	1376.19	1788.55	1678.02	534.5	1567.36
	2080.92	1209.68	1677.88				472.608	472.105	468.634	1209.68	1375.8	1788.48	1677.92	533.574	1566.83
	2080.86	1207.37	1676.35				465.636	463.258	461.691	1209.68	1375.68	1788.2	1677.88	530.797	1566.8
	2080.86	1204.13	1674.88				461.195	460.88	458.977	1207.37	1374.68	1788.18	1676.35	526.632	1566.53
	2080.44	1200.89	1674.88				458.502	450.892	450.416	1204.13	1374.36	1788.05	1674.88	517.84	1566.13
	2080.44	1199.96	1674.1				449.293	446.966	444.233	1200.89	1372.91	1786.69	1674.88	516.451	1562.58
	2080.34	1198.11	1674.06				442.331	441.744	437.886	1199.96	1372.45	1786.54	1674.1	506.733	1562.03
	2079.96	1196.72	1671.67				435.904	435.672	432.818	1198.11	1372.16	1786.15	1674.06	505.859	1561.43
	2079.43	1196.26	1670.36				428.723	424.865	424.865	1196.72	1371.94	1785.38	1671.67	502.001	1561.32
	2078.85	1194.41	1669.35				422.936	414.255	413.793	1196.26	1371.66	1784.53	1670.36	496.09	1560.76
	2077.55	1193.95	1669.08				411.604	410.464	410.289	1194.41	1371.66	1784.53	1669.35	484.52	1560.62
	2077.53	1193.95	1668.34				409.621	409.037	405.707	1193.95	1371.43	1784.03	1669.08	471.621	1559.94
	2077.36	1190.24	1668.22				405.653	404.281	400.476	1193.95	1370.65	1783.94	1668.34	469.249	1559.94
	2077.06	1190.14	1667.84				400.198	399.702	398.573	1190.24	1370.5	1783.51	1668.22	466.935	1559.79
	2076.87	1188.86	1666.35				396.894	394.483	393.519	1190.14	1369.65	1783.18	1667.84	447.992	1559.16
	2076.87	1185.15	1665.98				390.776	384.329	383.829	1188.86	1368.57	1782.55	1666.35	437.318	1559.05
	2076.1	1182.84	1665.86				382.427	380.948	379.073	1185.15	1368.57	1782.01	1665.98	433.042	1557.87
	2074.65	1180.06	1662.87				378.378	376.64	376.395	1182.84	1367.64	1781.51	1665.86	428.988	1557.3
	2074.65	1177.75	1662.49				370.853	357.832	357.669	1180.06	1366.64	1781.18	1662.87	406.775	1557.15
	2074.65	1177.61	1661.69				353.864	346.258	345.779	1177.75	1366.64	1781.01	1662.49	395.206	1556.71
	2073.89	1177.29	1661.4				338.21	331.79	330.089	1177.61	1366.63	1780.71	1661.69	391.504	1556.34
	2072.9	1170.37	1660.94				328.181	326.804	326.804	1177.29	1364.29	1780.62	1661.4	387.801	1556.2
	2072.72	1169.88	1660				325.812	325.039	307.677	1170.37	1364.12	1780.13	1660.94	379.934	1555.54
	2072.72	1168.92	1659.9				298.537	297.068	260.166	1169.88	1363.75	1779	1660	379.472	1555.53
	2072.3	1168.49	1659.35				247.458			1168.92	1363.61	1778.73	1659.9	370.216	1554.18
	2069.83	1168.03	1658.28							1168.49	1362.78	1778.49	1659.35	358.184	1554.05
	2068.93	1168.03	1657.67							1168.03	1362.76	1777.79	1658.28	304.966	1553.57
	2068.43	1167.57	1657.18							1168.03	1360.6	1777.24	1657.67	225.201	1552.47
	2068.43	1167.11	1656.78							1167.57	1359.89	1776.51	1657.18	194.339	1552.27
	2068.01	1167.11	1655.33							1167.11	1359.18	1776.48	1656.78		1550.84
	2068.01	1166.64	1655.27							1167.11	1359.18	1775.98	1655.33		1550.36
	2067.42	1166.18	1654.77							1166.64	1358.92	1775.31	1655.27		1550.23
	2066.94	1162.94	1654.26							1166.18	1358.58	1774.83	1654.77		1548.63
	2066.11	1162.48	1653.75							1162.94	1357.58	1772.58	1654.26		1548.17
	2066.11	1161.09	1652.2							1162.48	1357.14	1772.31	1653.75		1546.09
	2063.73	1160.24	1652.06							1161.09	1356.12	1772.11	1652.2		1545.82
	2062.69	1158.78	1651.74							1160.24	1356.07	1771.94	1652.06		1545.23
	2062.11	1156.39	1650.43							1158.78	1356.07	1771.46	1651.74		1544.87
	2062.11	1154.46	1650.19							1156.39	1355.57	1770.97	1650.43		1544.76
	2061.63	1154.46	1650.02							1154.46	1354.56	1770.68	1650.19		1543.15
	2061	1152.76	1649.73							1154.46	1354.56	1770.01	1650.02		1542.6
	2061	1150.6	1649.55							1152.76	1353.05	1768.86	1649.73		1542.14
	2059.51	1150.12	1649.08							1150.6	1352.55	1768.79	1649.55		1541.5
	2059.51	1148.67	1648.62							1150.12	1352.17	1768.43	1649.08		1541.36
	2059.22	1146.28	1648.44							1148.67	1351.54	1767.6	1648.62		1540.56
	2058.26	1145.78	1647.54							1146.28	1351.21	1766.63	1648.44		1539.72
	2057.77	1142.58	1646.75							1145.78	1350.03	1764.91	1647.54		1539.66
	2057.77	1140.73	1646.58							1142.58	1348.8	1764.84	1646.75		1539.17
	2057.53	1140.73	1646.21							1140.73	1348.8	1764.71	1646.58		1539.12
	2057.29	1140.47	1646.21							1140.73	1348.32	1764.38	1646.21		1538.65
	2057.03	1139.34	1646.21							1140.47	1346.01	1764.19	1646.21		1538.64
	2056.33	1137.49	1645.61							1139.34	1345.92	1763.91	1646.21		1538.61
	2055.17	1133.32	1645.35							1137.49	1344.94	1762.9	1645.61		1538.38
	2055.17	1131.94	1644.7							1133.32	1344.94	1762.4	1645.35		1537.89
	2055.05	1131.47	1644.42							1131.94	1343.97	1761.85	1644.7		1537.6
	2053.92	1130.55	1644.42							1131.47	1342.99	1761.57	1644.42		1536.85
	2053.75	1130.09	1642.19							1130.55	1342.86	1760.27	1644.42		1536.53
	2053.43	1130.09	1641.18							1130.09	1342.05	1758.12	1642.19		1536.33
	2052.95	1129.86	1640.68							1130.09	1341.48	1757.96	1641.18		1536.01
	2052.32	1126.97	1639.91							1129.86	1341.08	1757.9	1640.68		1535.91
	2051.57	1126.49	1639.44							1126.97	1340.98	1757.87	1639.91		1535.12
	2051.37	1125.46	1639.34							1126.49	1340.12	1757.47	1639.44		1534.93
	2051.37	1122.22	1639.28							1125.46	1339.97	1757.37	1639.34		1534.93
	2051.02	1121.29	1639.06							1122.22	1339.8	1756.48	1639.28		1534.35
	2050.47	1116.2	1638.38							1121.29	1338.78	1756.03	1639.06		1532.54
	2050.09	1115.74	1638.38							1116.2	1338.19	1755.55	1638.38		1531.44
	2049.59	1115.74	1637.9							1115.74	1337.71	1755.06	1638.38		1530.46
	2049.47	1114.81	1637.42							1115.74	1337.46	1755.06	1637.9		1529.89
	2048.99	1110.19	1636.45							1114.81	1336.73	1755.04	1637.42		1526.86
	2045.72	1109.26	1636.15							1110.19	1336.45	1755.04	1636.45		1526.48
	2045.66	1105.1	1635.15							1109.26	1335.95	1755.04	1636.15		1525.92
	2045.23	1105.1	1634.15							1105.1	1335.71	1754.57	1635.15		1525.12
	2044.27	1104.79	1633.64							1105.1	1334.18	1754.11	1634.15		1524.83
	2044.23	1102.86	1633.37							1104.79	1333.94	1753.85	1633.64		1524.69
	2044.23	1102.86	1631.35							1102.86	1333.94	1753.08	1633.37		1523.23
	2043.76	1100.93	1631.12							1102.86	1332.88	1752.7	1631.35		1522.44
	2043.64	1099.08	1631.12							1100.93	1332.88	1752.65	1631.12		1521.64
	2043.64	1096.59	1631.12							1099.08	1331.92	1751.65	1631.12		1520.65
	2043.31	1096.11	1630.18							1096.59	1331.12	1751.57	1631.12		1520.58
	2042.81	1095.63	1629.62							1096.11	1328.4	1751.33	1630.18		1520.58
	2042.64	1095.38	1628.74							1095.63	1327.55	1750.24	1629.62		1520.37
	2042.33	1093.7	1627.14							1095.38	1327.4	1748.51	1628.74		1519.41
	2042.15	1091.21	1626.68							1093.7	1326.89	1748.32	1627.14		1519.18
	2040.17	1087.51	1626.36							1091.21	1325.51	1748.32	1626.68		1518.85
	2039.95	1086.12	1625.81							1087.51	1324.49	1748.31	1626.36		1518.27
	2039.95	1085.5	1624.88							1086.12	1324.38	1747.81	1625.81		1518.25
	2039.67	1085.02	1624.4							1085.5	1323.98	1747.57	1624.88		1517.91
	2039.48	1084.73	1623.88							1085.02	1323.47	1746.3	1624.4		1517.52
	2037.19	1081.49	1623.54							1084.73	1323.37	1746.17	1623.88		1517.43
	2036.7	1080.19	1622.57							1081.49	1321.79	1744.94	1623.54		1517.22
	2036.15	1079.18	1622.5							1080.19	1321.31	1744.48	1622.57		1517.01
	2036.15	1077.33	1622.48							1079.18	1320.86	1743.97	1622.5		1516.81
	2035.7	1077.3	1622.47							1077.33	1320.36	1742.9	1622.48		1515.96
	2035.67	1075.48	1622.47							1077.3	1319.9	1739.7	1622.47		1515.89
	2034.71	1072.7	1622.07							1075.48	1319.85	1739.64	1622.47		1515.24
	2034.71	1067.66	1622.01							1072.7	1318.85	1739.64	1622.07		1514.82
	2034.63	1067.61	1621.85							1067.66	1318.42	1739.63	1622.01		1514.07
	2034.24	1067.61	1621.22							1067.61	1316.84	1739.43	1621.85		1513.59
	2033.66	1067.15	1621.08							1067.61	1316.49	1739.26	1621.22		1513.15
	2033.66	1066.68	1620.06							1067.15	1315.83	1739.26	1621.08		1512.6
	2032.86	1066.68	1620.06							1066.68	1314.82	1739.22	1620.06		1510.49
	2032.37	1064.37	1619.68							1066.68	1314.56	1738.7	1620.06		1509.94
	2032.34	1063.91	1617.76							1064.37	1314.08	1738.02	1619.68		1508.46
	2031.39	1063.45	1617.48							1063.91	1313.82	1737.25	1617.76		1508.35
	2030.92	1062.06	1617.38							1063.45	1313.11	1736.74	1617.48		1508.35
	2030.92	1061.87	1615.72							1062.06	1309.25	1736.36	1617.38		1508.29
	2029.76	1060.67	1615.24							1061.87	1308.67	1736.26	1615.72		1507.47
	2029.44	1060.21	1614.02							1060.67	1308.28	1736.26	1615.24		1506.9
	2028.76	1059.28	1613.79							1060.21	1307.81	1735.4	1614.02		1506.39
	2028.76	1058.49	1613.52							1059.28	1307.28	1735.4	1613.79		1505.01
	2028.54	1058.36	1612.68							1058.49	1305.61	1731.21	1613.52		1504.98
	2028.06	1057.43	1612.6							1058.36	1304.76	1731.21	1612.68		1502.43
	2027.59	1056.57	1612.34							1057.43	1303.47	1731.02	1612.6		1502.1
	2027.11	1056.08	1611.86							1056.57	1303.25	1730.77	1612.34		1501.99
	2027.11	1054.19	1611.65							1056.08	1302.75	1730.3	1611.86		1500.6
	2026.28	1053.67	1611.61							1054.19	1302.75	1729.49	1611.65		1500.45
	2026.28	1049.33	1611.38							1053.67	1302.5	1728.71	1611.61		1499.21
	2025.79	1049.1	1610.5							1049.33	1301.74	1728.23	1611.38		1498.69
	2024.73	1046.44	1610.21							1049.1	1299.49	1727.58	1610.5		1498.62
	2023.31	1046.44	1609.24							1046.44	1298.64	1727.28	1610.21		1497.54
	2023.05	1045.96	1608.97							1046.44	1298.22	1727.19	1609.24		1496.74
	2022.81	1043.06	1607.54							1045.96	1296.43	1727.19	1608.97		1496.73
	2022.35	1043.06	1607.48							1043.06	1296.23	1726.45	1607.54		1496.65
	2022.35	1041.7	1606.48							1043.06	1295.71	1726.35	1607.48		1496.08
	2021.82	1040.77	1606.27							1041.7	1294.31	1726.13	1606.48		1495.78
	2021.61	1037.07	1606.14							1040.77	1293.82	1725.63	1606.27		1495.7
	2021.4	1036.61	1605.91							1037.07	1292.86	1725.37	1606.14		1494.84
	2019.19	1036.31	1605.59							1036.61	1292.69	1722.76	1605.91		1494.15
	2019.03	1036.14	1605.34							1036.31	1291.89	1722.16	1605.59		1493.46
	2018.23	1030.53	1604.48							1036.14	1290.45	1722.16	1605.34		1493.39
	2018.07	1029.56	1603.87							1030.53	1290.45	1722.16	1604.48		1493.15
	2017.75	1028.6	1603.47							1029.56	1290.18	1721.79	1603.87		1492.93
	2017.27	1028.28	1602.93							1028.6	1288.67	1721.54	1603.47		1492.91
	2017.12	1027.63	1602.7							1028.28	1288.67	1721.43	1602.93		1492.68
	2016.86	1025.22	1602.45							1027.63	1288.52	1721.31	1602.7		1491.69
	2016.86	1020.4	1601.47							1025.22	1288.27	1721.07	1602.45		1490.87
	2016.37	1019.92	1601.47							1020.4	1288.16	1720.5	1601.47		1490.3
	2014.85	1019.43	1601.25							1019.92	1287.55	1720.15	1601.47		1490.27
	2014.74	1019.43	1600.77							1019.43	1286.66	1720.03	1601.25		1488.84
	2013.89	1018.09	1600.25							1019.43	1285.65	1719.34	1600.77		1488.67
	2013.79	1017.02	1600.2							1018.09	1285.65	1718.64	1600.25		1488.54
	2012.84	1015.58	1599.44							1017.02	1285.15	1717.63	1600.2		1487.94
	2012.4	1013.93	1599.14							1015.58	1283.67	1717.23	1599.44		1484.42
	2010.03	1013.47	1598.93							1013.93	1282.25	1717.13	1599.14		1484.32
	2009.07	1012.68	1598.59							1013.47	1281.77	1716.76	1598.93		1484.3
	2008.41	1011.72	1598.36							1012.68	1281.12	1716.3	1598.59		1483.85
	2008.1	1011.24	1598.36							1011.72	1281.12	1715.6	1598.36		1482.83
	2008.1	1011.15	1597.88							1011.24	1280.8	1715.04	1598.36		1482.77
	2007.61	1010.75	1596.63							1011.15	1279.84	1714.56	1597.88		1482.46
	2007.14	1009.76	1594.76							1010.75	1279.84	1713.96	1596.63		1481.16
	2006.17	1008.84	1594.56							1009.76	1279.36	1712.63	1594.76		1480.77
	2005.23	1008.34	1594.02							1008.84	1278.61	1711.67	1594.56		1480.52
	2004.46	1004.67	1593.4							1008.34	1278.11	1710.59	1594.02		1480.04
	2002.8	1000.63	1592.9							1004.67	1277.1	1709.74	1593.4		1479.98
	2002.48	999.662	1592.61							1000.63	1275.59	1709.59	1592.9		1479.89
	2001.9	999.584	1591.89							999.662	1275	1709.59	1592.61		1479.71
	2001.49	997.734	1590.89							999.584	1274.58	1708.64	1591.89		1478.96
	2001.43	997.27	1590.65							997.734	1274.53	1707.72	1590.89		1478.57
	2000.99	996.807	1590.41							997.27	1274.05	1707.07	1590.65		1478.53
	2000.95	996.287	1589.68							996.807	1273.58	1706.07	1590.41		1478.53
	2000	995.805	1588.87							996.287	1273.57	1706.03	1589.68		1477.32
	1999.05	995.419	1588.87							995.805	1273.09	1705.79	1588.87		1477.09
	1999.01	993.876	1587.37							995.419	1273.09	1705.56	1588.87		1477.06
	1998.94	992.642	1586.8							993.876	1272.61	1704.63	1587.37		1476.96
	1998.02	992.642	1586.54							992.642	1272.12	1704.4	1586.8		1475.78
	1997.52	992.179	1585.14							992.642	1272.07	1703.95	1586.54		1475.38
	1997.49	990.791	1585.09							992.179	1271.43	1703.05	1585.14		1474.69
	1996.67	990.791	1584.86							990.791	1269.55	1703.05	1585.09		1473.73
	1994.55	983.387	1584.85							990.791	1269.23	1701.54	1584.86		1473.24
	1994.29	982.784	1584.31							983.387	1268.55	1701.06	1584.85		1472.7
	1993.82	981.998	1582.93							982.784	1267.54	1701.06	1584.31		1472.41
	1992.07	977.833	1582.93							981.998	1267.54	1700.89	1582.93		1471.32
	1991.7	976.515	1582.34							977.833	1267.54	1699.49	1582.93		1471.13
	1991.7	975.069	1581.97							976.515	1266.82	1698.31	1582.34		1470.94
	1989.54	975.069	1581.51							975.069	1266.82	1697.96	1581.97		1470.28
	1989.09	974.104	1581.4							975.069	1266.03	1697.38	1581.51		1469.33
	1988.85	973.668	1580.47							974.104	1265.53	1696.69	1581.4		1468.98
	1987.63	972.658	1580							973.668	1265.37	1695.28	1580.47		1466.8
	1987.6	971.817	1579.32							972.658	1265.03	1695.28	1580		1466.8
	1987.6	969.041	1579.32							971.817	1264.52	1695	1579.32		1465.78
	1985.92	968.318	1578.31							969.041	1264.02	1694.79	1579.32		1464.71
	1985.44	964.942	1578.13							968.318	1263.78	1694.5	1578.31		1464.13
	1984.78	963.025	1577.2							964.942	1263.52	1692.38	1578.13		1464.11
	1984.63	963.025	1577.15							963.025	1263.02	1692.03	1577.2		1463.15
	1983.83	963.025	1576.73							963.025	1262.48	1690.45	1577.15		1462.62
	1983.35	962.562	1576.3							963.025	1260.5	1690.45	1576.73		1461.86
	1982.4	957.934	1576.27							962.562	1260.07	1689.97	1576.3		1461.71
	1981.93	953.769	1575.33							957.934	1259.49	1689.97	1576.27		1459.42
	1981.58	953.368	1575.29							953.769	1258.16	1688.46	1575.33		1458.66
	1981.1	952.886	1575.22							953.368	1257.98	1688.03	1575.29		1457.76
	1980.66	952.886	1573.77							952.886	1257.98	1687.46	1575.22		1457.48
	1980.13	951.455	1573.73							952.886	1255.73	1687.08	1573.77		1457.48
	1980.13	949.028	1573.28							951.455	1255.47	1686.11	1573.73		1457.37
	1979.55	946.365	1573							949.028	1255.47	1685.23	1573.28		1457.36
	1979.55	946.365	1572.81							946.365	1255.1	1685.23	1573		1455.93
	1978.6	945.902	1572.53							946.365	1254.76	1684.76	1572.81		1455.74
	1978.6	945.653	1572.32							945.902	1254.76	1684.67	1572.53		1455.49
	1978.58	941.737	1572.32							945.653	1253.96	1683.22	1572.32		1455.23
	1978.12	941.737	1571.99							941.737	1252.45	1682.93	1572.32		1455.18
	1976.76	941.274	1571.77							941.737	1251.87	1682.74	1571.99		1455.07
	1976.22	940.812	1570.77							941.274	1250.51	1682.69	1571.77		1454.99
	1976.2	940.812	1570.27							940.812	1250.42	1679.89	1570.77		1454.1
	1974.79	937.455	1569.27							940.812	1249.94	1679.85	1570.27		1451.53
	1973.84	936.973	1568.25							937.455	1249.43	1678.91	1569.27		1450.44
	1972.9	934.796	1567.25							936.973	1248.49	1678.02	1568.25		1450.39
	1971.73	934.079	1567.25							934.796	1248.01	1677.92	1567.25		1449.68
	1971.45	934.079	1567.21							934.079	1247.42	1677.88	1567.25		1449.2
	1971.45	931.556	1567.02							934.079	1247.42	1676.35	1567.21		1447.76
	1971.24	930.221	1566.93							931.556	1247.05	1674.88	1567.02		1447.65
	1970.99	929.257	1565.74							930.221	1246.92	1674.88	1566.93		1447.52
	1970.97	924.615	1565.62							929.257	1246.92	1674.1	1565.74		1447.28
	1970.51	924.615	1565.3							924.615	1246.08	1674.06	1565.62		1447.13
	1970.51	923.689	1564.69							924.615	1246.08	1673.1	1565.3		1446.2
	1970.04	922.764	1564.13							923.689	1246.08	1672.21	1564.69		1444.81
	1969.56	922.764	1563.73							922.764	1245.92	1670.36	1564.13		1444.66
	1969.08	919.524	1562.73							922.764	1245.91	1669.35	1563.73		1444.55
	1969.08	918.648	1562.72							919.524	1245.91	1668.34	1562.73		1444.2
	1968.61	918.166	1562.35							918.648	1243.9	1668.27	1562.72		1443.87
	1966.71	917.673	1562.27							918.166	1243.88	1668.22	1562.35		1443.4
	1966.63	914.434	1561.72							917.673	1243.4	1667.84	1562.27		1443.38
	1965.87	912.379	1561.43							914.434	1243.19	1667.79	1561.72		1442.4
	1964.7	911.194	1561.21							912.379	1243.19	1666.83	1561.43		1441.66
	1964.3	909.968	1560.95							911.194	1242.71	1666.35	1561.21		1441.09
	1963.8	909.485	1560.27							909.968	1242.35	1665.86	1560.95		1440.62
	1963.38	909.003	1559.46							909.485	1241.89	1662.49	1560.27		1440.49
	1961.82	908.039	1558.61							909.003	1241.74	1661.69	1559.46		1440.16
	1961.32	907.492	1558.09							908.039	1241.26	1661.4	1558.61		1438.81
	1960.52	907.074	1557.69							907.492	1240.78	1660.94	1558.09		1438.17
	1960.05	904.253	1557.19							907.074	1240.78	1660	1557.69		1437.74
	1959.34	900.805	1557.13							904.253	1239.88	1659.9	1557.19		1437.64
	1958.34	900.551	1556.68							900.805	1238.87	1659.35	1557.13		1437.14
	1958.34	900.088	1556.66							900.551	1238.27	1658.28	1556.68		1435.85
	1958.04	898.876	1556.47							900.088	1237.87	1657.67	1556.66		1435.78
	1957.67	897.43	1555.93							898.876	1237.87	1657.18	1556.47		1435.66
	1957.55	897.43	1555.68							897.43	1237.4	1656.78	1555.93		1433.74
	1956.5	895.501	1554.97							897.43	1237.4	1655.33	1555.68		1433.51
	1956.24	894.536	1553.83							895.501	1237.4	1655.27	1554.97		1433.16
	1955.05	894.536	1551.82							894.536	1236.86	1654.77	1553.83		1432.44
	1954.34	894.535	1551.15							894.536	1236.86	1654.26	1551.82		1432.38
	1953.88	894.054	1551.14							894.535	1236.22	1653.75	1551.15		1431.69
	1953.86	892.125	1550.13							894.054	1234.85	1652.2	1551.14		1431.19
	1953.86	890.833	1549.66							892.125	1234.03	1652.06	1550.13		1430.05
	1953.38	888.981	1549.64							890.833	1234.03	1651.88	1549.66		1428.94
	1952.91	887.13	1549.14							888.981	1233.84	1651.74	1549.64		1428.78
	1951.68	887.13	1548.92							887.13	1233.34	1650.43	1549.14		1428.71
	1950.54	886.668	1547.4							887.13	1233.06	1650.19	1548.92		1427.53
	1950.06	883.891	1547.14							886.668	1232.84	1650.02	1547.4		1427.4
	1948.92	882.04	1546.67							883.891	1232.58	1649.73	1547.14		1427.22
	1948.92	881.114	1546.29							882.04	1232.1	1649.55	1546.67		1427.09
	1948.16	880.552	1546.29							881.114	1230.61	1649.08	1546.29		1427.09
	1947.43	877.658	1544.87							880.552	1230.1	1648.62	1546.29		1426.51
	1946.86	877.412	1543.59							877.658	1229.82	1648.44	1544.87		1426.12
	1946.31	875.561	1543.2							877.412	1229.2	1647.54	1543.59		1425.74
	1945.41	870.907	1541.47							875.561	1228.81	1646.75	1543.2		1424.66
	1944.95	867.531	1541.06							870.907	1228.72	1646.58	1541.47		1424.48
	1944.46	863.529	1540.93							867.531	1226.31	1646.21	1541.06		1423.61
	1944.44	863.191	1540.93							863.529	1226.3	1646.21	1540.93		1423.33
	1943.96	862.604	1540.72							863.191	1225.51	1646.21	1540.93		1423.28
	1943	861.678	1540.5							862.604	1224.28	1645.61	1540.72		1423.25
	1942.97	856.44	1540.33							861.678	1223.78	1645.35	1540.5		1423.24
	1942.45	856.125	1540.02							856.44	1223.28	1644.7	1540.33		1423.12
	1942.45	854.511	1539.58							856.125	1221.49	1644.42	1540.02		1422.76
	1942.03	853.348	1539.08							854.511	1221.49	1644.42	1539.58		1422.63
	1941.98	852.885	1539.06							853.348	1221.27	1642.19	1539.08		1422.03
	1941.97	851.136	1538.57							852.885	1220.26	1641.18	1539.06		1420.76
	1941.02	851.136	1538.31							851.136	1220.04	1640.68	1538.57		1419.17
	1940.49	850.653	1537.61							851.136	1219.76	1639.91	1538.31		1419.03
	1940.49	848.725	1536.66							850.653	1218.75	1639.83	1537.61		1418.94
	1940.1	848.258	1536.66							848.725	1218.25	1639.44	1536.66		1418.88
	1940.07	844.867	1536.64							848.258	1217.35	1639.34	1536.66		1418.49
	1939.99	839.928	1535.06							844.867	1217.35	1639.28	1536.64		1417.34
	1939.6	839.562	1534.79							839.928	1216.74	1638.38	1535.06		1416.45
	1938.48	839.08	1534.73							839.562	1215.7	1637.9	1534.79		1416.42
	1937.21	839.002	1534.32							839.08	1215.23	1637.42	1534.73		1416.05
	1937.02	838.077	1533.79							839.002	1215.22	1636.45	1534.32		1415.76
	1936.27	836.688	1533.79							838.077	1214.29	1636.15	1533.79		1415.32
	1936.03	836.669	1533.39							836.688	1213.77	1635.15	1533.79		1414.52
	1936.03	836.669	1533.27							836.669	1212.72	1634.15	1533.39		1413.66
	1935.28	834.74	1533.27							836.669	1212.33	1633.64	1533.27		1412.84
	1935.04	833.449	1532.53							834.74	1211.73	1633.37	1533.27		1412.26
	1934.8	830.882	1532.39							833.449	1211.21	1631.35	1532.53		1410.77
	1934.04	827.506	1531.38							830.882	1210.2	1631.12	1532.39		1409.99
	1933.55	826.06	1531.38							827.506	1208.95	1631.12	1531.38		1409.27
	1933.1	826.06	1530.99							826.06	1208.19	1631.12	1531.38		1408.66
	1932.56	826.045	1530.53							826.06	1207.02	1630.41	1530.99		1407.28
	1932.46	824.656	1529.89							826.045	1206.54	1630.18	1530.53		1406.4
	1932.39	821.72	1529.85							824.656	1206.18	1629.62	1529.89		1404.73
	1932.06	819.566	1529.52							821.72	1206.06	1628.74	1529.85		1404.18
	1931.07	819.566	1529.46							819.566	1206.06	1628.65	1529.52		1404.01
	1931.03	819.308	1528.52							819.566	1205.61	1627.14	1529.46		1403.49
	1930.08	817.862	1528.02							819.308	1204.67	1626.81	1528.52		1402.99
	1929.98	814.938	1527.08							817.862	1204.67	1626.76	1528.02		1402.99
	1929.61	804.757	1527.01							814.938	1204.61	1626.68	1527.08		1402.16
	1929.09	802.906	1527.01							804.757	1203.16	1626.36	1527.01		1401.01
	1929.01	802.906	1526.85							802.906	1203.16	1625.81	1527.01		1401.01
	1927.7	800.019	1526.51							802.906	1203.06	1625.81	1526.85		1399.2
	1927.57	799.537	1526.38							800.019	1202.2	1624.88	1526.51		1399.03
	1926.61	796.89	1525.5							799.537	1202.04	1624.4	1526.38		1398.96
	1926.28	791.339	1524.69							796.89	1200.64	1623.88	1525.5		1398.78
	1925.33	791.337	1524.46							791.339	1200.27	1622.57	1524.69		1398.11
	1924.85	787.964	1523.99							791.337	1199.79	1622.5	1524.46		1397.44
	1922.64	787.635	1523.63							787.964	1199.13	1622.48	1523.99		1397.19
	1920.1	787.635	1523.49							787.635	1198.63	1622.47	1523.63		1396.11
	1919.85	787.481	1522.99							787.635	1198.13	1622.47	1523.49		1395.1
	1919.14	784.395	1522.66							787.481	1195.93	1622.07	1522.99		1394.34
	1919.14	784.395	1522.17							784.395	1195.93	1622.01	1522.66		1393.91
	1918.17	781.156	1520.73							784.395	1195.92	1621.85	1522.17		1392.28
	1917.92	778.801	1520.25							781.156	1194.39	1621.55	1520.73		1392
	1917.72	776.991	1519.91							778.801	1194	1621.54	1520.25		1391.51
	1915.99	775.603	1519.32							776.991	1193.37	1621.22	1519.91		1391.24
	1915.51	775.426	1518.96							775.603	1192.55	1621.08	1519.32		1390.99
	1915.5	773.014	1518.86							775.426	1191.59	1620.06	1518.96		1390.26
	1914.21	771.568	1518.32							773.014	1191.59	1620.06	1518.86		1389.55
	1913.91	771.438	1517.45							771.568	1190.08	1619.68	1518.32		1389.54
	1913.71	771.438	1517.04							771.438	1189.8	1617.76	1517.45		1389.04
	1913.44	770.975	1516.95							771.438	1188.21	1617.48	1517.04		1385.7
	1913.22	768.192	1516.88							770.975	1187.76	1617.38	1516.95		1385.64
	1912.13	762.182	1516.52							768.192	1187.73	1615.72	1516.88		1384.77
	1911.53	756.166	1516.39							762.182	1187.06	1615.24	1516.52		1384.61
	1910.69	755.241	1516.39							756.166	1186.73	1614.45	1516.39		1384.19
	1909.63	755.241	1515.89							755.241	1186.22	1614.02	1516.39		1381.89
	1908.2	754.315	1515.44							755.241	1185.05	1613.79	1515.89		1381.81
	1908.16	753.725	1514.19							754.315	1184.84	1613.52	1515.44		1381.67
	1907.25	753.39	1513.93							753.725	1184.55	1613.14	1514.19		1380.93
	1906.83	749.688	1512.42							753.39	1184.36	1612.83	1513.93		1380.45
	1906.77	748.903	1510.92							749.688	1183.54	1612.68	1512.42		1380.45
	1906.35	748.762	1510.41							748.903	1182.91	1612.6	1510.92		1379.9
	1905.78	746.492	1510.12							748.762	1182.54	1612.55	1510.41		1379.48
	1904.4	746.01	1509.52							746.492	1181.03	1612.34	1510.12		1379.26
	1903.92	745.985	1508.68							746.01	1181.03	1611.86	1509.52		1379.21
	1903.3	744.081	1508.44							745.985	1180.98	1611.65	1508.68		1377.85
	1903.27	741.187	1508.4							744.081	1179.02	1611.61	1508.44		1377.7
	1902.97	740.705	1507.92							741.187	1178.57	1611.38	1508.4		1377.14
	1901.81	740.705	1507.71							740.705	1178.06	1610.5	1507.92		1377.04
	1901.8	739.507	1507.71							740.705	1178.01	1610.21	1507.71		1376.6
	1900.82	737.329	1506.89							739.507	1177.61	1610.19	1507.71		1375.72
	1900.12	736.73	1505.3							737.329	1177.55	1609.24	1506.89		1375.08
	1900.08	735.805	1504.85							736.73	1176.64	1608.97	1505.3		1374.55
	1898.34	735.805	1504.34							735.805	1176.5	1607.54	1504.85		1374.2
	1897.67	735.4	1504.34							735.805	1176.5	1607.48	1504.34		1374.18
	1897.27	734.879	1503.86							735.4	1175.68	1606.48	1504.34		1374.08
	1896.22	732.025	1502.99							734.879	1174.49	1606.27	1503.86		1372.31
	1895.86	728.649	1502.63							732.025	1173.48	1606.14	1502.99		1371.18
	1894.87	726.549	1502.43							728.649	1173.27	1606.08	1502.63		1370.89
	1893.46	726.549	1502.41							726.549	1172.78	1605.91	1502.43		1367.95
	1892.88	723.345	1502.05							726.549	1171.34	1605.59	1502.41		1367.7
	1892.84	721.921	1501.06							723.345	1170.97	1605.34	1502.05		1367.31
	1892.51	719.487	1500.82							721.921	1170.92	1604.48	1501.06		1366.79
	1891.88	719.145	1500.48							719.487	1169.89	1603.66	1500.82		1366.7
	1891.4	717.076	1499.85							719.145	1168.95	1603.47	1500.48		1366.22
	1890.4	713.218	1499.72							717.076	1168.88	1602.7	1499.85		1365.8
	1888.5	712.253	1498.84							713.218	1168.44	1602.45	1499.72		1365.78
	1888.42	710.352	1498.84							712.253	1167.96	1601.47	1498.84		1365.31
	1888.23	708.501	1498.79							710.352	1167.35	1601.47	1498.84		1365.26
	1887.92	707.113	1498.34							708.501	1165.43	1601.25	1498.79		1365.06
	1887.28	702.948	1497.59							707.113	1165.07	1600.2	1498.34		1364.8
	1887.13	701.162	1497.59							702.948	1164.8	1599.44	1497.59		1364.79
	1886.8	701.097	1497.38							701.162	1164.59	1599.14	1497.59		1364.31
	1886.44	700.634	1496.97							701.097	1164.59	1598.93	1497.38		1363.29
	1886.33	698.269	1496.92							700.634	1164.59	1598.36	1496.97		1363.28
	1886.09	697.304	1496.62							698.269	1164.59	1598.36	1496.92		1363.2
	1884.95	692.767	1496.14							697.304	1164.59	1598.36	1496.62		1362.99
	1884.9	688.139	1494.7							692.767	1163.62	1597.88	1496.14		1362.67
	1884.9	685.363	1494.15							688.139	1163.42	1595.47	1494.7		1362.17
	1883.96	684.9	1493.73							685.363	1163.27	1594.76	1494.15		1361.58
	1883.95	683.049	1493.63							684.9	1163.14	1594.47	1493.73		1360.54
	1882.23	681.391	1489.79							683.049	1162.17	1594.02	1493.63		1360.09
	1882.05	679.809	1489.23							681.391	1161.41	1593.62	1489.79		1359.73
	1879.82	678.421	1488.78							679.809	1160.73	1593.54	1489.23		1359.59
	1879	673.675	1488.54							678.421	1160.2	1593.4	1488.78		1359.48
	1878.01	671.746	1488.43							673.675	1160.2	1592.9	1488.54		1359.29
	1876.45	669.628	1487.94							671.746	1159.4	1592.61	1488.43		1359.29
	1876.02	665.959	1486.98							669.628	1158.39	1591.89	1487.94		1359.27
	1876.02	660.373	1486.98							665.959	1157.39	1590.89	1486.98		1358.82
	1875.96	658.244	1486.94							660.373	1157.39	1590.65	1486.98		1357.41
	1875	658.059	1485.71							658.244	1156.88	1590.3	1486.94		1356.92
	1874.54	657.596	1484.76							658.059	1155.88	1589.68	1485.71		1356.4
	1874.43	653.431	1484.55							657.596	1155.88	1589.68	1484.76		1356.4
	1874.04	652.969	1484.55							653.431	1155.42	1588.87	1484.55		1355.32
	1873.96	651.58	1484.07							652.969	1154.94	1588.87	1484.55		1354.69
	1873.54	650.046	1483.85							651.58	1153.87	1587.93	1484.07		1354.39
	1873.48	642.812	1483.75							650.046	1153.87	1587.37	1483.85		1353.83
	1873.48	641.399	1482.77							642.812	1153.57	1586.8	1483.75		1352.28
	1872.55	638.16	1482.75							641.399	1153.57	1586.79	1482.77		1352.04
	1872.53	636.543	1482.75							638.16	1152.53	1586.54	1482.75		1350.97
	1872.11	636.061	1482.46							636.543	1151.02	1585.14	1482.75		1350.44
	1871.58	634.132	1481.88							636.061	1150.85	1585.09	1482.46		1349.67
	1871.06	627.381	1481.52							634.132	1150.6	1584.86	1481.88		1349.19
	1870.63	623.041	1481.24							627.381	1150.35	1584.85	1481.52		1348.58
	1870.15	622.426	1479.75							623.041	1150.12	1584.31	1481.24		1347.85
	1869.2	621.112	1479.52							622.426	1149.84	1582.93	1479.75		1347.85
	1869.08	620.575	1479.19							621.112	1149.15	1582.93	1479.52		1346.51
	1868.09	608.08	1478.25							620.575	1148.19	1582.93	1479.19		1346.26
	1866.83	607.617	1477.78							608.08	1147.71	1582.34	1478.25		1345.79
	1866.6	606.229	1477.32							607.617	1147.22	1581.97	1477.78		1345.08
	1866.11	598.362	1476.86							606.229	1147.22	1581.51	1477.32		1344.07
	1865.87	593.143	1475.45							598.362	1146.82	1581.4	1476.86		1344.01
	1865.87	590.032	1474.98							593.143	1146.32	1580.47	1475.45		1342.99
	1865.84	588.181	1473.96							590.032	1145.3	1580.36	1474.98		1342.07
	1865.11	583.553	1473.69							588.181	1144.81	1580	1473.96		1342.05
	1863.91	581.087	1473.69							583.553	1144.81	1579.32	1473.69		1341.02
	1863.5	572.447	1473.48							581.087	1143.37	1579.32	1473.69		1339.94
	1863.13	570.96	1473.48							572.447	1143.3	1578.31	1473.48		1339.1
	1863.13	563.727	1473.19							570.96	1143.3	1578.13	1473.48		1338.21
	1862.14	561.798	1473.08							563.727	1142.86	1577.2	1473.19		1337.98
	1861.15	559.869	1472.52							561.798	1142.4	1577.15	1473.08		1337.77
	1861.12	554.861	1472.13							559.869	1142.3	1576.73	1472.52		1336.95
	1860.73	550.234	1471.71							554.861	1141.92	1576.3	1472.13		1336.89
	1860.73	549.308	1471.65							550.234	1141.92	1576.27	1471.71		1336.88
	1860.53	538.664	1471.47							549.308	1140.82	1575.33	1471.65		1336.81
	1858.17	534.5	1470.78							538.664	1140.79	1575.29	1471.47		1335.62
	1857.79	533.574	1470.68							534.5	1139.78	1575.22	1470.78		1334.99
	1857.67	530.797	1470.31							533.574	1139.29	1573.77	1470.68		1334.75
	1857.31	528.946	1470.07							530.797	1139.03	1573.73	1470.31		1334.52
	1857.18	526.632	1468.66							528.946	1138.78	1573.28	1470.07		1334.36
	1856.82	517.84	1468.63							526.632	1138.55	1573	1468.66		1333.81
	1856.68	516.451	1468.16							517.84	1138.27	1572.81	1468.63		1333.24
	1855.69	506.733	1468.16							516.451	1138.27	1572.53	1468.16		1332.18
	1855.19	505.859	1465.65							506.733	1138.06	1572.32	1468.16		1330.52
	1855.19	502.001	1464.8							505.859	1137.24	1572.32	1465.65		1330.45
[truncated: 7,630 more rows]

## Sheet: Figure 9
FIGURE 9B
	% of positive cells	NUDE	NUDE	NUDE	NUDE
		CD4+	CD8+	CD3+	CD25+
	MOUSE 1 T0	1.9	0.5	0.7	0.2
	MOUSE 1 T33	1.4	0.5	0.6	0.2
	MOUSE 1 T46	1.4	0.4	0.6	0.5
	MOUSE 1 T60	2.3	0.6	1.8	1
	MOUSE 1 T73	2.8	0.2	4.9	4.2
	MOUSE 1 T95	2.6	0.1	3.4	0.8
	MOUSE 1 T109	1.3	0.9	1	0.2
	MOUSE 1 T116	1.2	0	0.8	0.3
	MOUSE 2 T33	1.2	0.5	2.1	3.4
	MOUSE 2 T46	0.2	1.1	2.8	0.1
	MOUSE 2 T60	2.1	0.4	1.4	1.1
	MOUSE 2 T73	0.3	1.2	0.2	0.1
	MOUSE 2 T95	0.9	0.1	2.1	0.1
	MOUSE 2 T109	1	0.2	0.3	0.1
	MOUSE 2 T116	1.4	0.2	0.4	0.1
	MOUSE 3 T33	1.7	0.2	0.3	0.2
	MOUSE 3 T46	1.4	0.2	0.5	0.1
	MOUSE 3 T60	0.8	0.5	0.2	0.1
	MOUSE 3 T73	0.4	0.3	0.1	1.1
	MOUSE 3 T95	1.3	0.1	0.9	0.1
	MOUSE 3 T109	2.8	0.9	0.4	0.6
	MOUSE 3 T116	0	0.4	0.7	0.6
	MOUSE 4 T33	0.4	0.6	0.8	0.1
	MOUSE 4 T46	1.7	0.6	2.6	0.1
	MOUSE 4 T60	0.3	0.6	0.2	0.1
	MOUSE 4 T73	1.4	0.3	0.2	0
	MOUSE 4 T95	0.9	0.5	0.6	0
	MOUSE 4 T109	0.1	0.2	0	0
	MOUSE 4 T116	0	0.2	0	0
Figure 9D	% CD3+CD45+ T cells
		Nude+mdx				Nude+C57Bl
	days	Mouse 1	Mouse 2	Mouse 3	Mouse 4	Mouse 1	Mouse 2	Mouse 3
	33	0.66	0.59	0.58	0.63	0.49	0.54	0.71
	46	0.38	1.23	1.35	0.49	1.09	0.59	0.57
	60	1.97	1.1	1.04	0.95	0.48	1.22	3.28
	73	1.78	1.81	2.07	1.75	2.95	0.82	1.76
	95	2.58	2.97	2.46		5.19	1.25	2.4
	109	1.83	1	2.76		3.26	0.88	1
	116	1.37	0.65	2.48		3.07	1.23	0.64
Figure 9E	% CD25+/CD3+ cells
		Nude+mdx				Nude+C57Bl
	days	Mouse 1	Mouse 2	Mouse 3	Mouse 4	Mouse 1	Mouse 2	Mouse 3
	33	0	0	0		0	0	0
	46	5.88	0	2.7	8.7	2.56	0	14.29
	60	3.85	6.36	0	1.3	6.06	7.69	2.61
	73	0	1.06	2.94		0.38	0	0
	95	1.65	1.84	4.29		1.75	3.23
	109	2.96	2.27	11.43		0	0	0
	116	0	0	0.82		0.38	11.11	0
	% CD4+/CD3+ cells
		Nude+mdx				Nude+C57Bl
	days	Mouse 1	Mouse 2	Mouse 3	Mouse 4	Mouse 1	Mouse 2	Mouse 3
	33	46.15	21.95	37.11	17.56	11.88	14.67	14.55
	46	0	10.58	54.9	27.5	15.91	17.07	13.04
	60	60	15.38	39.44	47.46	18.75	42.86	14.29
	73	26.67	43.1	13.77	31.11	24.69	24	28.77
	95	42.29	56.13	21.11		33.33	33.64	18.74
	109	34.78	16.67	49.65		18.39	27.91	24.07
	116	30.63	20	56.25		15.5	28.57	22.22
	% CD8+/CD3+ cells
		Nude+mdx				Nude+C57Bl
	days	Mouse 1	Mouse 2	Mouse 3	Mouse 4	Mouse 1	Mouse 2	Mouse 3
	33	30.77	24.39	19.59	35.11	32.67	34.67	18.18
	46	50	63.46	36.27	20	20.45	36.59	28.26
	60	33.33	68.13	25.35	33.9	63.63	37.14	21.77
	73	13.33	53.45	65.94	31.11	42.59	36	44.52
	95	32.84	33.6	70.56		47.78	35.19	33.64
	109	36.65	54.17	42.55		63.22	58.14	37.04
	116	41.88	60	34.38		53.5	42.86	22.22
Figure 9F				%of CD3+/viable cells
					NUDE	nu+C57BL	nu+MDX
				MOUSE 1	0.63	0.73	0.65
				MOUSE 2	0.37	0.42	0.73
				MOUSE 3	0.34	0.38	0.73
				%of CD4+/viable cells
					NUDE	nu+C57BL	nu+MDX
				MOUSE 1	0	1.65	0
				MOUSE 2	0	0	0
				MOUSE 3	0	0.31	0
				%of CD8+/viable cells
					NUDE	nu+C57BL	nu+MDX
				MOUSE 1	0.77	1.98	1.88
				MOUSE 2	0.33	0.88	0.83
				MOUSE 3	0.65	0.31	0.96

## Sheet: Figure 10
Figure 10B
					TA myofibers area
					Data per single mouse
	TA myofibers area				Nude +C57Bl			Nude+MDX			Nude
	Grouped data				Mouse 1	Mouse 2	Mouse 3	Mouse 1	Mouse 2	Mouse 3	Mouse 1	Mouse 2	Mouse 3
	nude+C57Bl	nude+mdx	nude		nude+C57Bl T1	nude+C57Bl T2	nude+C57Bl T3	nude+mdx T1	nude+mdx T2	nude+mdx T3	nude T1	nude T2	nude T3
	8675.7	5448.95	8946.37		6169.17	5221.31	8675.7	4849.99	0	0	5748.08	6741.89	8946.37
	7580.17	5249.94	8501.08		5500.8	5167.82	7580.17	4664.02	5448.95	5249.94	5599.31	6738.26	8501.08
	6715.68	5129.91	8007.11		4988.67	5105.61	6715.68	4506.82	4738.61	5129.91	5502.11	6647.17	8007.11
	6169.17	4929.59	7828.61		4988.67	5031.39	5884.8	4322.34	4683.22	4929.59	5335.48	6421.23	7828.61
	5884.8	4849.99	7527.46		4968.1	5012.06	5790.11	4183.98	4567.7	4829.43	5223.41	6035.92	7527.46
	5790.11	4829.43	7339.41		4898.49	4999.34	5759.81	4182	4479.17	4398.55	5120.26	5706.74	7339.41
	5759.81	4738.61	6990.53		4869.56	4996.51	5544.4	4173.07	4418.1	4374.26	4739.4	5554.95	6990.53
	5544.4	4683.22	6986.71		4774.07	4983.32	5471.96	4147.78	4322.46	4348.97	4426.7	5484.65	6986.71
	5500.8	4664.02	6911.78		4755.75	4932.48	5301.05	4145.8	4230.14	4307.81	4247.95	5458.69	6911.78
	5471.96	4567.7	6741.89		4612.05	4926.22	5135.35	4142.33	4227.3	4298.75	4216.22	5160.71	6617.31
	5301.05	4506.82	6738.26		4567.93	4900.84	5022.2	4136.87	4211.36	4255.31	4168.11	5135.86	6501.81
	5221.31	4479.17	6647.17		4524.77	4895.66	4975.33	4071.41	4209.78	4252.45	4145.8	5003.16	6251.72
	5167.82	4418.1	6617.31		4494.38	4877.75	4732.46	4049.59	4205.52	4230.96	4144.81	4988.81	5892.82
	5135.35	4398.55	6501.81		4446.89	4826.39	4549.71	4003.97	4194.4	4185.84	4134.39	4861.98	5615.53
	5105.61	4374.26	6421.23		4434.7	4823.98	4516.57	3999.01	4138.77	4175.92	4126.95	4770.34	5483.8
	5031.39	4348.97	6251.72		4426.25	4808	4448.4	3998.51	4069.65	4147.16	4021.03	4743.6	5461.85
	5022.2	4322.46	6035.92		4425.78	4796.49	4374.07	3992.07	4063.38	4141.71	3979.17	4708.35	5241.35
	5012.06	4322.34	5892.82		4413.37	4783.49	4311.1	3981.16	4054.5	4123.11	3943.96	4677.76	5191.23
	4999.34	4307.81	5748.08		4407.1	4782.08	4259.97	3961.32	4053.01	4105.51	3909.25	4615.7	5184.08
	4996.51	4298.75	5706.74		4399.04	4768.04	4242.93	3895.36	4021.36	4102.04	3902.8	4587.09	5184.08
	4988.67	4255.31	5615.53		4351.19	4750.68	4162.91	3892.88	4007.15	4094.61	3896.85	4562.59	5154.96
	4988.67	4252.45	5599.31		4344.15	4740.13	4127.41	3871.56	3940.38	4075.38	3774.05	4474.83	5146.85
	4983.32	4230.96	5554.95		4342.28	4728.82	4114.62	3859.66	3939.45	4062.02	3752.54	4384.35	4879.58
	4975.33	4230.14	5502.11		4315.54	4722.7	4099.95	3842.8	3939.43	4059.63	3749.07	4381.76	4821.35
	4968.1	4227.3	5484.65		4313.55	4715.47	4065.86	3838.33	3938.98	4056.92	3735.68	4350.19	4805.13
	4932.48	4211.36	5483.8		4313.06	4625.77	4029.41	3838.33	3891.64	4056.92	3712.87	4268.41	4790.33
	4926.22	4209.78	5461.85		4278.48	4625.29	4012.84	3834.86	3882.64	4029.16	3702.95	4230.5	4763.6
	4900.84	4205.52	5458.69		4278.01	4615.16	3976.38	3821.47	3878.64	4011.43	3661.29	4219.64	4674.35
	4898.49	4194.4	5335.48		4272.85	4599.69	3944.66	3802.63	3822.56	4010.81	3608.73	4177.9	4671.97
	4895.66	4185.84	5241.35		4263.88	4538	3928.56	3787.75	3801.35	4010.81	3541.28	4137.1	4652.88
	4877.75	4183.98	5223.41		4250.37	4527.39	3916.73	3781.8	3789.1	3984.03	3528.89	4125.56	4651.92
	4869.56	4182	5191.23		4249.74	4503.28	3916.26	3776.84	3783.22	3982.05	3510.54	4118.89	4614.7
	4826.39	4175.92	5184.08		4236.87	4472.2	3912.94	3771.39	3748.09	3973.13	3485.25	4078.98	4563.63
	4823.98	4173.07	5184.08		4233.44	4470.49	3890.69	3750.06	3740.14	3968.95	3483.26	4034.36	4547.88
	4808	4147.78	5160.71		4219.99	4455.54	3885.01	3731.71	3723.57	3924.53	3445.08	4015.84	4534.99
	4796.49	4147.16	5154.96		4217.58	4448.41	3856.6	3724.77	3701.44	3923.05	3437.14	4014.75	4511.13
	4783.49	4145.8	5146.85		4209.51	4424.38	3853.76	3713.36	3695.16	3914.07	3436.15	4004.97	4504.45
	4782.08	4142.33	5135.86		4208.11	4420.14	3851.39	3706.92	3676.93	3900.23	3389.04	3991.86	4490.13
	4774.07	4141.71	5120.26		4198.72	4385.26	3832.93	3698.49	3675.28	3893.55	3299.28	3877.13	4486.79
	4768.04	4138.77	5003.16		4187.68	4385.13	3822.51	3693.53	3668.18	3869.68	3275.97	3863.58	4467.7
	4755.75	4136.87	4988.81		4183.83	4355.71	3749.61	3688.07	3651.6	3864.54	3254.65	3834.15	4452.9
	4750.68	4123.11	4879.58		4169.64	4349.91	3743.92	3685.1	3649.13	3832.93	3241.92	3818.14	4439.06
	4740.13	4105.51	4861.98		4167.43	4333.04	3742.98	3681.63	3642.61	3830.82	3230.85	3775.17	4374.63
	4732.46	4102.04	4821.35		4158.85	4302.66	3696.11	3671.71	3638.76	3814.32	3224.89	3735.52	4374.63
[truncated: 9,232 more rows]
[truncated: 8 more columns]

[truncated: 5 more sheets: Supplementary Figure 1, Supplementary Figure 2, Supplementary Figure 3, Supplementary Figure 4, Supplementary Figure 5]
